# Supplementary material for: Activity-dependent organization of prefrontal hub-networks for associative learning and signal transformation
Source: Nat Commun. 2023 Oct 6;14:5996. doi: 10.1038/s41467-023-41547-5 (PMC10558457; doi:10.1038/s41467-023-41547-5)
Supplement: Supplementary file 6 — Source Data [file 41467_2023_41547_MOESM6_ESM.xlsx]

## Sheet: Fig1
Fig. 1c left
	Mean of before	Mean of during	s.e.m. of before	s.e.m. of during
	0.0178357	0.0193812	0.00564471	0.00520591
	0.0222865	0.0199676	0.00507907	0.00521499
Fig. 1c right
	Mean of before	Mean of during	s.e.m. of before	s.e.m. of during
	0.0319101	0.0312196	0.00632001	0.0073907
	0.0315187	0.0207738	0.006172	0.00557797
Fig. 1d
	Mean of before	Mean of during	s.e.m. of before	s.e.m. of during
CS-(1–4)	0.0319101	0.0312196	0.00632001	0.0073907
CS+(1–4)	0.0315187	0.0207738	0.006172	0.00557797
CS+(5–8)	0.0276534	0.0220001	0.00595189	0.00674145
CS+(9–12)	0.0293958	0.0281059	0.00636346	0.00892979
Fig. 1e
	Mean of during	s.e.m. of during
CS-(1–4)	0.0312196	0.0073907
CS+(1–4)	0.0207738	0.00557797
CS+(5–8)	0.0220001	0.00674145
CS+(9–12)	0.0281059	0.00892979
Fig. 1f
	mice
Locomotion	0.0109	0.0021	0.0045	0	0	0	0.02	0.0323	0.0195	0.0094	0.0758	0.0611	0.0006	0.0001	0.0644	0.0159	0.0109	0	0.0241	0.0394	0	0.0001	0.0865
Freezing-like response	0.5375	0.8399	0.9036	1	1	1	0.2028	0.6395	0.5799	0.8055	0.2669	0.4818	0.9108	0.755	0.5689	0.665	0.7969	0.785	0.6905	0.7451	1	0.8178	0.2926

## Sheet: Fig3
Fig. 3c
	D3		D4
Median	0.790122	Median	0.831444
Mouse	0.688619	Mouse	0.690078
	0.820212		0.831444
	0.860546		0.713042
	0.606732		0.579329
	0.775893		0.931708
	0.673071		0.850984
	0.730047		0.917908
	0.935744
	0.804351
	0.92117
Fig. 3d left
	D3E	D4E
Median	0.78836	0.60667
Mouse	0.68089	0.56911
	0.89583	0.62731
	0.66129	0.58602
	0.62121	0.50758
	0.91896	0.81498
	0.91954	0.86207
Fig. 3d right
	D3E vsD3L		D3E vsD4E		D3E vsD4L
Median	-0.134615	Median	-0.113636	Median	-0.0636574
0.25	-0.0146472	0.25	-0.107882	0.25	-0.00650734
0.75	0.0517241	0.75	-0.0752688	0.75	0.0214067
Mouse	-0.149789	Mouse	-0.111789	Mouse	-0.0304878
	0.0528455		-0.268519		-0.0636574
	-0.025463		-0.0752688		0.0174731
	0.0231144		-0.113636		-0.14899
	0.0860215		-0.103976		0.0214067
	-0.134615		-0.0574713		0.0651341
	-0.112374
	-0.136086
	-0.00383142
	0.0517241
Fig. 3h
	CRE to CR	CRE to RS
median	0.973577	0.657452
Mouse	0.973577	0.433453
	0.8125	0.657452
	0.998656	0.724402
	0.92803	0.511701
	1	0.616579
	0.902027	0.733324
	1	0.802362

## Sheet: Fig4
Fig. 4b				Fig. 4c				Fig. 4d right				Fig. 4e																								Fig. 4i								Fig. 4j
	CRE	NonCRE			CRE	NonCRE			D3E	D4E			Connectivity within ensembles				Connectivity within ensembles				Cellular decoding performance : CS+				Cellular decoding performance : CS+				Cellular decoding performance : CS−				Cellular decoding performance : CS−				CRE				Non-CRE				CRE				Non-CRE
Median	0.21882	0.1831		Median	0.52959	0.48903		0.25	0.170455	0.242424			CRE	NonCRE			CRE-noRSE	NonCRE			CRE	NonCRE			CRE-noRSE	NonCRE			CRE	NonCRE			CRE-noRSE	NonCRE			D4E USR	D4E NonUSR			D4E USR	D4E NonUSR			D3E USR	D4E USR			D3E USR
Mouse	0.21882	0.16836		Mouse	0.52959	0.51121		Median	0.212121	0.287879		0.25	0.048811	0.0177976		0.25	0.0466429	0.0177976		0.25	0.0217154	-0.0122663		0.25	0.0282709	-0.0122663		0.25	0.0239122	0.0132831		0.25	0.0269933	0.0132831		0.25	0.162791	0.122606		0.25	0.0869565	0.0854701		0.25	0.112791	0.162791		0.25	0.102234
	0.046465	0.047082			0.56295	0.48903		0.75	0.257576	0.378788		Median	0.0521154	0.0207136		Median	0.0514589	0.0207136		Median	0.0289585	-0.00597104		Median	0.036893	-0.00597104		Median	0.0304557	0.0192158		Median	0.0347464	0.0192158		Median	0.237209	0.190698		Median	0.152174	0.162393		Median	0.181818	0.237209		Median	0.154639
	0.101	0.088223			0.51623	0.47165		Node	0.181818	0.30303		0.75	0.0552381	0.023825		0.75	0.0561271	0.023825		0.75	0.0361351	0.000637876		0.75	0.0457159	0.000637876		0.75	0.0367323	0.0248585		0.75	0.0427547	0.0248585		0.75	0.315381	0.263646		0.75	0.329165	0.264368		0.75	0.225602	0.315381		0.75	0.215062
	0.33143	0.32313			0.50527	0.51019			0.272727	0.363636		Sample	0.0513627	0.0191326		Sample	0.0304142	0.0191326		Sample	0.0311115	-0.00465725		Sample	0.00951083	-0.00465725		Sample	0.0408672	0.00201652		Sample	0.0451167	0.00201652		Node	0.255814	0.162791		Node	0.0869565	0.195652		Node	0.255814	0.255814		Node	0.173913
	0.2	0.1831			0.45933	0.39197			0.242424	0.30303			0.0519316	0.0245468			0.0525469	0.0245468			0.0344954	-0.00940974			0.0495663	-0.00940974			0.0313125	0.00576549			0.0585106	0.00576549			0.27907	0.27907			0.130435	0.282609			0.255814	0.27907			0.217391
	0.26897	0.25261			0.52994	0.51588			0.272727	0.257576			0.0584265	0.015277			0.0592074	0.015277			0.0337762	-0.00502711			0.0298412	-0.00502711			0.027366	0.0221045			0.0306564	0.0221045			0.372093	0.232558			0.369565	0.195652			0.348837	0.372093			0.26087
					0.53944	0.48042			0.212121	0.257576			0.0509504	0.0164743			0.0455811	0.0164743			0.0228679	-0.0127198			0.0203142	-0.0127198			0.0299993	0.020808			0.0335421	0.020808			0.255814	0.302326			0.0869565	0.195652			0.209302	0.255814			0.130435
									0.227273	0.242424			0.0594727	0.0127033			0.0570336	0.0127033			0.0345045	-0.032533			0.0435484	-0.032533			0.029051	0.0147919			0.0472298	0.0147919			0.162791	0.255814			0.0869565	0.108696			0.325581	0.162791			0.282609
									0.227273	0.30303			0.0447546	0.0221217			0.0446139	0.0221217			0.027372	-0.0119452			0.0374447	-0.0119452			0.0406587	0.0235237			0.0279753	0.0235237			0.232558	0.255814			0.152174	0.108696			0.116279	0.232558			0.173913
									0.287879	0.469697			0.0500621	0.0274849			0.0455684	0.0274849			0.0346184	-0.0125557			0.0594506	-0.0125557			0.0286628	0.00682568			0.0387796	0.00682568			0.162791	0.232558			0.0285714	0.195652			0.209302	0.162791			0.285714
									0.0757576	0.272727			0.0552278	0.0184548			0.0573525	0.0184548			0.036535	-0.0134956			0.0308632	-0.0134956			0.0221879	0.0294472			0.042513	0.0294472			0.27907	0.27907			0	0.304348			0.186047	0.27907			0.214286
									0.227273	0.242424			0.0505655	0.0197694			0.042566	0.0197694			0.0359294	-0.00946337			0.0127703	-0.00946337			0.034307	0.0194545			0.0385429	0.0194545			0.0681818	0.209302			0.0940171	0.304348			0.272727	0.0681818			0.042735
									0.151515	0.227273			0.0542271	0.0254582			0.0584719	0.0254582			0.0422417	-0.00616276			0.0344967	-0.00616276			0.0355916	0.0119989			0.0199647	0.0119989			0.136364	0.255814			0.366197	0.0434783			0.318182	0.136364			0.112676
									0.166667	0.242424			0.0582027	0.0248813			0.0417765	0.0248813			0.0145476	-0.0205319			0.0542419	-0.0205319			0.0305812	0.0246766			0.0341309	0.0246766			0.0681818	0.162791			0.169014	0.217391			0.386364	0.0681818			0.0985915
									0.151515	0.363636			0.0544422	0.0255139			0.0496581	0.0255139			0.0292894	-0.0108546			0.0292731	-0.0108546			0.0359576	0.0152028			0.0431413	0.0152028			0.0681818	0.209302			0.323944	0.23913			0.204545	0.0681818			0.084507
									0.19697	0.424242			0.0434855	0.0162918			0.0409523	0.0162918			0.0385515	-0.0111796			0.0117021	-0.0111796			0.0280512	0.0160623			0.0204606	0.0160623			0.0454545	0.139535			0.084507	0.173913			0.181818	0.0454545			0.112676
									0.212121	0.272727			0.0496433	0.0179832			0.0525277	0.0179832			0.0165233	-0.00991349			0.0513261	-0.00991349			0.0254997	0.0203093			0.055036	0.0203093			0.0227273	0.186047			0.344828	0.217391			0.0227273	0.0227273			0.103448
									0.19697	0.212121			0.0493032	0.0231974			0.0553407	0.0231974			0.0244423	0.0069401			0.0267725	0.0069401			0.041044	0.00371944			0.0305439	0.00371944			0	0.162791			0.252874	0.173913			0.0909091	0			0.0344828
									0.242424	0.30303			0.0550669	0.015259			0.0485825	0.015259			0.0249483	-0.014325			0.0438334	-0.014325			0.0288636	0.0322676			0.0437388	0.0322676			0.183673	0.209302			0.164948	0.195652			0.244898	0.183673			0.195876
									0.318182	0.318182			0.0496103	0.0195199			0.0478185	0.0195199			0.0385358	-0.0134915			0.0334702	-0.0134915			0.0321876	0.0103441			0.0265592	0.0103441			0.162791	0.186047			0.360825	0.130435			0.116279	0.162791			0.154639
									0.242424	0.333333			0.0443313	0.0143753			0.0601074	0.0143753			0.0365042	-0.0149026			0.0364621	-0.0149026			0.045785	0.0207682			0.0221129	0.0207682			0.306977	0.209302				0.282609			0.111628	0.306977
									0.257576	0.454545			0.0555459	0.0269371			0.0443588	0.0269371			0.0386345	-0.00641729			0.0506781	-0.00641729			0.0327225	0.0290117			0.0246722	0.0290117			0.213953	0.116279				0.173913			0.162791	0.213953
									0.257576	0.242424			0.0592051	0.0227137			0.0553402	0.0227137			0.0309618	-0.015302			0.0427639	-0.015302			0.0319638	0.0109411			0.0253995	0.0109411			0.204651	0.186047				0.26087			0.172093	0.204651
									0.242424	0.287879			0.0416222	0.0209077			0.0571844	0.0209077			0.0207188	0.00701163			0.044791	0.00701163			0.0280576	0.00547391			0.0381206	0.00547391			0.32093	0.325581				0.152174			0.237209	0.32093
									0.19697	0.393939			0.052256	0.0174944			0.0396247	0.0174944			0.0356814	-0.0167291			0.0192797	-0.0167291			0.0454304	0.0282742			0.0419489	0.0282742			0.167442	0.139535				0.23913			0.190698	0.167442
									0.333333	0.272727			0.0539846	0.0253128			0.0511163	0.0253128			0.0151373	0.00651251			0.0143096	0.00651251			0.0313898	0.00720762			0.0340655	0.00720762			0.237209	0.302326				0.0869565			0.0651163	0.237209
									0.30303	0.242424			0.0454473	0.0192495			0.0623141	0.0192495			0.0243755	0.0116094			0.0455317	0.0116094			0.0348775	0.0113083			0.0402409	0.0113083			0.176744	0.116279				0.0652174			0.106977	0.176744
									0.242424	0.287879			0.0595641	0.0179709			0.0477594	0.0179709			0.0195118	-0.00267181			0.0535871	-0.00267181			0.0404695	0.0299427			0.0317616	0.0299427			0.153488	0.255814				0.0869565			0.116279	0.153488
									0.166667	0.227273			0.054908	0.0190898			0.0483907	0.0190898			0.0276607	-0.0181066			0.0421409	-0.0181066			0.0147386	0.0282408			0.0393218	0.0282408			0.209302	0.209302				0.130435			0.116279	0.209302
									0.242424	0.212121			0.0517784	0.0212683			0.0621783	0.0212683			0.0230365	-0.00235512			0.0425669	-0.00235512			0.0283147	0.0185453			0.0234468	0.0185453			0.237209	0.325581				0.0869565			0.0930233	0.237209
									0.19697	0.257576			0.053924	0.016091			0.0493044	0.016091			0.0309914	0.021774			0.0314395	0.021774			0.0219026	0.0140342			0.0421982	0.0140342			0.269767	0.139535				0.130435			0.102326	0.269767
									0.242424	0.19697			0.0526327	0.019982			0.0354569	0.019982			0.0381066	0.00188137			0.0490959	0.00188137			0.0416061	0.0256351			0.0436097	0.0256351			0.237209	0.162791				0.0869565			0.102326	0.237209
									0.227273	0.515152			0.0534832	0.0271387			0.0657166	0.0271387			0.0263432	-0.00557965			0.0335289	-0.00557965			0.0371498	0.0253948			0.031208	0.0253948			0.176744	0.186047				0.152174			0.116279	0.176744
									0.318182	0.378788			0.0494474	0.0169811			0.0492276	0.0169811			0.0203452	-0.0134005			0.0358737	-0.0134005			0.0255717	0.0208411			0.0170514	0.0208411			0.161765	0.162791				0.0652174			0.0588235	0.161765
									0.393939	0.409091			0.0543112	0.0194611			0.0507746	0.0194611			0.0236946	-0.0151944			0.0420538	-0.0151944			0.0286272	0.0355086			0.0535566	0.0355086			0.382353	0.0232558				0.152174			0.220588	0.382353
									0.287879	0.257576			0.0530041	0.0328353			0.0540103	0.0328353			0.0263513	-0.00308629			0.0300882	-0.00308629			0.0282777	0.0271831			0.0232964	0.0271831			0.352941	0.372093				0.130435			0.0294118	0.352941
									0.30303	0.530303			0.0452142	0.0141188			0.0580614	0.0141188			0.0223528	-0.00242381			0.053627	-0.00242381			0.0173284	0.0233076			0.0309433	0.0233076			0.397059	0.348837				0.108696			0.205882	0.397059
									0.272727	0.424242			0.0586094	0.0224333			0.0506138	0.0224333			0.0273007	-0.0144361			0.0441631	-0.0144361			0.0295703	0.014565			0.0336855	0.014565			0.397059	0.139535				0.108696			0.117647	0.397059
									0.257576	0.257576			0.0531447	0.015318			0.0652735	0.015318			0.056579	-0.00797558			0.0295905	-0.00797558			0.0186582	0.0197946			0.0451689	0.0197946			0.279412	0.186047				0.23913			0.0588235	0.279412
									0.287879	0.30303			0.0531903	0.0275794			0.0432059	0.0275794			0.0310975	0.0117792			0.0590443	0.0117792			0.0300397	0.0152325			0.032162	0.0152325			0.352941	0.0909091				0.173913			0.176471	0.352941
									0.212121	0.30303			0.0558061	0.0184837			0.0494188	0.0184837			0.0363343	-0.00323999			0.0373371	-0.00323999			0.0338168	0.0215255			0.0146009	0.0215255			0.102941	0.0681818				0.326087			0.0588235	0.102941
									0.121212	0.484848			0.056461	0.014939			0.0549297	0.014939			0.0280371	0.0052976			0.038073	0.0052976			0.0280826	0.0169057			0.0380521	0.0169057			0.176471	0.0681818				0.195652			0.205882	0.176471
									0.181818	0.363636			0.0451667	0.0212623			0.0545766	0.0212623			0.0211499	-0.00335595			0.0351833	-0.00335595			0.0186032	0.0329037			0.0197645	0.0329037			0.333333	0.0227273				0.195652			0.242424	0.333333
									0.212121	0.378788			0.0503627	0.018703			0.05216	0.018703			0.0132512	-0.0140509			0.0222398	-0.0140509			0.0166643	0.0138558			0.0443669	0.0138558			0.515152	0.0227273				0.0869565			0.227273	0.515152
									0.227273	0.560606			0.0564558	0.0209212			0.0407096	0.0209212			0.0237396	-0.0125998			0.013775	-0.0125998			0.030209	0.0214214			0.00737891	0.0214214			0.424242	0.0227273				0.114286			0.272727	0.424242
									0.287879	0.393939			0.0490222	0.0219386			0.0461785	0.0219386			0.0131496	-0.0122399			0.0519696	-0.0122399			0.0247098	0.019323			0.0382092	0.019323			0.30303	0.113636				0.0428571			0.212121	0.30303
									0.30303	0.378788			0.0551416	0.018029			0.0525347	0.018029			0.0454954	0.00407518			0.0339958	0.00407518			0.0303807	-0.00187148			0.0288607	-0.00187148			0.181818	0.0454545				0.0428571			0.166667	0.181818
									0.19697	0.212121			0.0540423	0.0184615			0.0455406	0.0184615			0.0287834	-0.0073965			0.0423823	-0.0073965			0.0244296	0.0237503			0.0356441	0.0237503			0.318182	0.113636				0.0428571			0.181818	0.318182
									0.242424	0.409091			0.0540129	0.0171324			0.0555176	0.0171324			0.023859	0.00186068			0.0488449	0.00186068			0.0143354	0.0234887			0.0354565	0.0234887			0.272727	0.0909091				0.0428571			0.212121	0.272727
									0.287879	0.318182			0.0473376	0.0157107			0.036158	0.0157107			0.0353043	0.00960938			0.0260806	0.00960938			0.0378004	0.00640814			0.0311454	0.00640814			0.409091	0.0227273				0.0428571			0.136364	0.409091
									0.106061	0.378788			0.0535529	0.0176809			0.0612289	0.0176809			0.0412412	-0.00279553			0.0210427	-0.00279553			0.0159634	0.0154051			0.0383245	0.0154051				0.0227273				0
									0.106061	0.19697			0.0527653	0.0189396			0.0456299	0.0189396			0.0250944	-0.0120177			0.0166528	-0.0120177			0.022554	0.0286606			0.0294518	0.0286606				0.0227273				0.128571
									0.287879	0.287879			0.0476639	0.0228619			0.0483078	0.0228619			0.0356612	-0.00051788			0.0530238	-0.00051788			0.0228661	0.0333411			0.0114252	0.0333411				0				0.0714286
									0.151515	0.287879			0.0405721	0.0196627			0.0557639	0.0196627			0.03379	0.00984098			0.0319915	0.00984098			0.0325653	0.0308019			0.0427071	0.0308019				0.0227273				0.0285714
									0.136364	0.318182			0.0610074	0.023951			0.0558617	0.023951			0.0109407	-0.00373323			0.021071	-0.00373323			0.0220217	0.0240292			0.0370763	0.0240292				0.0227273				0.0142857
									0.212121	0.287879			0.0592451	0.0269196			0.0601615	0.0269196			0.0271449	0.00162192			0.0289081	0.00162192			0.0166272	0.00404888			0.0527835	0.00404888				0.0227273				0.0428571
									0.19697	0.212121			0.0432876	0.0264056			0.0593836	0.0264056			0.00701269	-0.0106817			0.0611886	-0.0106817			0.0419362	0.0109695			0.0199536	0.0109695				0				0.0714286
									0.166667	0.181818			0.0504635	0.021681			0.0462104	0.021681			0.0358016	0.0129941			0.054041	0.0129941			0.0134207	0.0217932			0.0200752	0.0217932				0.0909091				0.0571429
									0.0454545	0.257576			0.0614824	0.0200705			0.0431356	0.0200705			0.0327836	-0.00175067			0.0378624	-0.00175067			0.0220585	0.0182374			0.0400112	0.0182374				0.0227273				0.0571429
									0.0909091	0.151515			0.0555344	0.0294424			0.0475396	0.0294424			0.0201163	-0.00798694			0.0485494	-0.00798694			0.0222067	0.0206672			0.0231062	0.0206672				0.0227273				0.0285714
									0.121212	0.212121			0.0447533	0.0277467			0.0519358	0.0277467			0.0123934	-0.00799672			0.016964	-0.00799672			0.0268568	0.0215777			0.0233843	0.0215777				0.0227273				0.0428571
									0.181818	0.318182			0.0505761	0.0200282			0.0536809	0.0200282			0.0301752	-0.00618378			0.0266986	-0.00618378			0.0275556	0.026589			0.029432	0.026589				0.0227273				0.0571429
									0.121212	0.287879			0.0520724	0.0183966			0.0428768	0.0183966			0.0272554	-0.0168617			0.0380511	-0.0168617			0.0516312	0.0306637			0.0303074	0.0306637				0				0.0571429
									0.181818	0.166667			0.0498666	0.0202053			0.0659206	0.0202053			0.0160578	-0.011056			0.0358755	-0.011056			0.0128552	0.017775			0.0377079	0.017775				0				0.0142857
									0.19697	0.409091			0.0517018	0.0214268			0.0676901	0.0214268			0.0228295	-0.0100787			0.0297809	-0.0100787			0.0444289	0.0247269			0.014006	0.0247269				0				0.0571429
									0.166667	0.181818			0.0535625	0.0200684			0.0407854	0.0200684			0.0412703	-0.00263251			0.0324933	-0.00263251			0.0282467	0.0269334			0.0274163	0.0269334				0				0.0571429
									0.227273	0.272727			0.0604198	0.0232953			0.0458585	0.0232953			0.0555913	0.0013914			0.0253009	0.0013914			0.0262134	0.00346294			0.0166002	0.00346294				0				0.0142857
									0.212121	0.272727			0.0589213	0.0200671			0.0367151	0.0200671			0.0250709	-0.0291675			0.0301432	-0.0291675			0.0469523	0.0207891			0.0231084	0.0207891				0.113636				0.142857
									0.136364	0.409091			0.0582249	0.0266661			0.0566969	0.0266661			0.0330433	-0.00306474			0.0324657	-0.00306474			0.0356294	0.0244827			0.0191541	0.0244827				0.0227273				0.0142857
													0.0471635	0.0197088			0.0449168	0.0197088			0.0310375	-0.0146013			0.0198747	-0.0146013			0.0571681	0.0269926			0.0243123	0.0269926				0				0.0571429
													0.0541941	0.0118972			0.0431518	0.0118972			0.0413658	-0.0120821			0.0415096	-0.0120821			0.0307719	0.0078422			0.0151777	0.0078422				0.0227273				0.114286
													0.0521744	0.0209017			0.0367395	0.0209017			0.0329809	-0.0216525			0.0209873	-0.0216525			0.0199694	0.0239476			0.0330376	0.0239476				0.227273				0.0571429
													0.0578657	0.0149209			0.051073	0.0149209			0.0245296	-0.00704725			0.0349432	-0.00704725			0.0258066	0.0264446			0.0317654	0.0264446				0.0454545				0
													0.0540745	0.0157053			0.0440792	0.0157053			0.0629043	-0.0136169			0.0704005	-0.0136169			0.0384158	0.0273953			0.02011	0.0273953				0.0681818				0.114286
													0.0618299	0.0243353			0.0452527	0.0243353			0.0369527	0.000391981			0.0506973	0.000391981			0.0155299	0.0184629			0.0479635	0.0184629				0				0.0571429
													0.0527149	0.0240759			0.048064	0.0240759			0.0456117	-0.00852227			0.0327377	-0.00852227			0.035628	0.00907154			0.0487532	0.00907154				0.0681818				0.0428571
													0.0521119	0.0263568			0.0542207	0.0263568			0.0422551	-0.00653201			0.0416687	-0.00653201			0.0186586	0.0117727			0.0175498	0.0117727				0.136364				0.0428571
													0.0531651	0.0218215			0.0565177	0.0218215			0.0311224	-0.00898887			0.0448208	-0.00898887			0.0163545	0.0285279			0.0320236	0.0285279				0.123077				0.0285714
													0.056124	0.0250229			0.0508647	0.0250229			0.0217624	0.00932325			0.0411917	0.00932325			0.0474701	0.0399114			0.0366281	0.0399114				0.161538				0.0428571
													0.0590907	0.0134081			0.0462257	0.0134081			0.0257064	0.00388071			0.0338858	0.00388071			0.0316636	0.0140883			0.0381982	0.0140883				0.0846154				0.0714286
													0.0426423	0.0286715			0.0520256	0.0286715			0.0409157	0.00575742			0.0375528	0.00575742			0.0237804	0.0343694			0.0417724	0.0343694				0.0769231				0.0142857
													0.0534391	0.02981			0.0537344	0.02981			0.0325806	0.00675805			0.0242	0.00675805			0.0396371	0.0185444			0.0313864	0.0185444				0.146154				0
													0.0586406	0.0288838			0.0588848	0.0288838			0.0319763	-0.00467593			0.0172725	-0.00467593			0.043638	0.00856118			0.0308265	0.00856118				0.0384615				0.0714286
													0.0591907	0.0184069			0.0467489	0.0184069			0.0426244	0.00483488			0.0329047	0.00483488			0.0356122	0.0238407			0.0689289	0.0238407				0.0615385				0.0571429
													0.0492387	0.0120384			0.0497841	0.0120384			0.02388	-0.0192044			0.041052	-0.0192044			0.0365847	0.00490281			0.0526793	0.00490281				0.146154				0.0285714
													0.0526565	0.0211387			0.0517896	0.0211387			0.015291	-0.0106754			0.0160761	-0.0106754			0.0340478	0.0280986			0.0317244	0.0280986				0.0461538				0
													0.0520994	0.0205503			0.0618123	0.0205503			0.0364856	-0.00424203			0.0336491	-0.00424203			0.03293	0.0191198			0.0189989	0.0191198				0.0230769				0.0285714
													0.0467545	0.0120752			0.0622697	0.0120752			0.0193991	0.00833227			0.0276015	0.00833227			0.0362499	0.0222387			0.0240169	0.0222387				0.123077				0
													0.05185	0.0137132			0.0531111	0.0137132			0.0326616	-0.0237592			0.0338797	-0.0237592			0.0329548	0.027156			0.0494924	0.027156				0.107692				0.0142857
													0.0497588	0.0196037			0.0579545	0.0196037			0.0227608	0.0121444			0.0206391	0.0121444			0.0258748	0.011806			0.052247	0.011806				0.0692308				0.0428571
													0.0538821	0.0216196			0.0609171	0.0216196			0.0207747	-0.00417978			0.0203133	-0.00417978			0.02767	0.0175882			0.0203399	0.0175882				0.0461538				0.0428571
													0.05883	0.0116498			0.0596547	0.0116498			0.0114981	0.00229953			0.0387403	0.00229953			0.0299203	0.018125			0.0324717	0.018125				0.1				0.0142857
													0.0525208	0.0224312			0.0621114	0.0224312			0.0202911	0.00367005			0.053923	0.00367005			0.0144322	0.0236667			0.0359484	0.0236667				0.0692308				0.0285714
													0.0543245	0.0271123			0.0530571	0.0271123			0.0229995	-0.00786073			0.0470475	-0.00786073			0.0405098	0.0190365			0.0404486	0.0190365				0.138462				0.0428571
													0.0437998	0.0205525			0.0560472	0.0205525			0.0178818	-0.000534859			0.036535	-0.000534859			0.0593666	0.0105239			0.0401277	0.0105239				0.130769				0.0714286
													0.0483213	0.0113347			0.0536889	0.0113347			0.019995	-0.00103301			0.0412173	-0.00103301			0.0268928	0.0176841			0.0370721	0.0176841				0.0923077				0.0285714
													0.0453596	0.0114317			0.0496779	0.0114317			0.0390526	-0.00788131			0.0377605	-0.00788131			0.0337178	0.0200417			0.0251785	0.0200417				0.0923077				0.0714286
													0.0564156	0.0225928			0.0513529	0.0225928			0.0216729	-0.00913293			0.0453552	-0.00913293			0.0403392	0.0169581			0.0322363	0.0169581				0.0615385				0.0714286
													0.0521758	0.0178087			0.0540196	0.0178087			0.0184837	-0.0037653			0.0506296	-0.0037653			0.0397293	0.0202247			0.0252925	0.0202247				0.0846154				0.0285714
													0.041387	0.0181972			0.0540803	0.0181972			0.0354908	0.00281238			0.03745	0.00281238			0.0366139	0.0275142			0.0179389	0.0275142				0.0384615				0.0285714
													0.056298	0.0295484			0.0514739	0.0295484			0.0299192	-0.00688867			0.0411233	-0.00688867			0.029894	0.0281459			0.0244644	0.0281459				0.0846154				0.0428571
													0.0639227	0.018515			0.0506124	0.018515			0.0263483	-0.00236799			0.0324687	-0.00236799			0.0173448	0.0271652			0.0542643	0.0271652				0.0692308				0.0428571
													0.0502318	0.01414			0.0371399	0.01414			0.0393325	-0.0147114			0.0201852	-0.0147114			0.0254215	0.0145059			0.0220469	0.0145059				0.169231				0.0428571
													0.0538798	0.0210157			0.0386737	0.0210157			0.0130022	-0.0116162			0.0464733	-0.0116162			0.0217993	-0.00239719			0.0370521	-0.00239719				0.1				0.128571
													0.0495204	0.0247505			0.0477942	0.0247505			0.0130615	-0.00101803			0.0405167	-0.00101803			0.0206392	0.0118007			0.0211293	0.0118007				0.0384615				0.0428571
													0.0525566	0.0194756			0.0482719	0.0194756			0.0395772	-0.00245736			0.047971	-0.00245736			0.0279218	0.0177866			0.0364773	0.0177866				0.0769231				0.0285714
													0.0508846	0.0213014			0.0471242	0.0213014			0.0461203	0.00255327			0.0214184	0.00255327			0.0477266	0.0341204			0.0276218	0.0341204				0.115385				0.0571429
													0.0523109	0.0181851			0.050914	0.0181851			0.0147388	0.0047752			0.0313761	0.0047752			0.0195973	0.0291524			0.036497	0.0291524				0.0230769				0.0428571
													0.0493064	0.0202572			0.0392446	0.0202572			0.0302899	-0.00345051			0.0305358	-0.00345051			0.0441618	0.0128221			0.0279616	0.0128221				0.138462				0.0714286
													0.0555132	0.0211309			0.05039	0.0211309			0.0314547	0.00490251			0.0193161	0.00490251			0.0526033	0.0101128			0.0461549	0.0101128				0.0384615				0.0142857
													0.0551285	0.0316217			0.0522076	0.0316217			0.0166101	-0.00329084			0.0296092	-0.00329084			0.0184341	0.0183171			0.0447259	0.0183171				0.115385				0.0428571
													0.0538898	0.016568			0.0525796	0.016568			0.0213031	-0.0168782			0.0409459	-0.0168782			0.0271782	0.0149545			0.0355086	0.0149545				0.169231				0.1
													0.0464772	0.0138234			0.0445193	0.0138234			0.0349482	0.0109603			0.0362527	0.0109603			0.0188735	0.0070954			0.0399966	0.0070954				0.0615385				0.0571429
													0.0463374	0.0191644			0.0532337	0.0191644			0.011686	-0.017063			0.0335148	-0.017063			0.0200753	0.0270305			0.0326027	0.0270305				0.2				0.145299
													0.0573718	0.0203543			0.0601225	0.0203543			0.0438574	-0.0200584			0.0203191	-0.0200584			0.0267043	0.0243219			0.0215205	0.0243219				0.1				0.0683761
													0.047817	0.0206329			0.0538192	0.0206329			0.0231378	0.0124276			0.0365955	0.0124276			0.0298931	0.0130864			0.0501586	0.0130864				0.0923077				0.0512821
													0.0506724	0.0243526			0.0633166	0.0243526			0.023111	-0.013843			0.0509921	-0.013843			0.0281268	0.0155761			0.0554569	0.0155761				0.0846154				0.0769231
													0.0559045	0.0255249			0.0530778	0.0255249			0.023497	-0.0108376			0.0529107	-0.0108376			0.0288075	0.0219485			0.0636308	0.0219485				0.0538462				0.0598291
													0.054005	0.0186956			0.047032	0.0186956			0.0255676	-0.00320258			0.0547928	-0.00320258			0.0289584	0.0135395			0.0606358	0.0135395				0.0307692				0.0854701
													0.0490503	0.0181813			0.0497345	0.0181813			0.0360297	-0.0036748			0.0416988	-0.0036748			0.0124435	0.022524			0.0365888	0.022524				0.0384615				0.042735
													0.0634276	0.0218163			0.0536688	0.0218163			0.00645187	-0.0288073			0.042206	-0.0288073			0.0213458	0.0244055			0.0298057	0.0244055				0.0461538				0.264957
													0.054669	0.0260215			0.0451156	0.0260215			0.025641	-0.0119063			0.050626	-0.0119063			0.0204343	0.025401			0.0392941	0.025401				0.0461538				0.111111
													0.0453284	0.0242619			0.0540381	0.0242619			0.0120311	-0.0076918			0.0259971	-0.0076918			0.034916	0.0219362			0.0601571	0.0219362				0.0846154				0.111111
													0.0507875	0.0233571			0.0408701	0.0233571			0.0161534	-0.00894349			0.0495262	-0.00894349			0.0358157	-0.00238363			0.022388	-0.00238363				0.0615385				0.0854701
													0.0571058	0.016688			0.0562981	0.016688			0.0173223	0.00469987			0.0520242	0.00469987			0.0426814	0.0261051			0.0268145	0.0261051				0.184615				0.0769231
													0.0603007	0.0251702			0.0430836	0.0251702			0.0168837	-0.0178225			0.0366578	-0.0178225			0.0360332	0.00727571			0.0472939	0.00727571				0.0538462				0.00854701
													0.0546579	0.0185438			0.0572676	0.0185438			0.0286236	-0.0044643			0.0820072	-0.0044643			0.0218299	0.0255201			0.0510749	0.0255201				0.0923077				0.042735
													0.0532798	0.0181354			0.0508901	0.0181354			0.0206333	-0.00755644			0.039596	-0.00755644			0.017997	0.0203807			0.0421716	0.0203807				0.0307692				0.119658
													0.0609727	0.0262273			0.0524681	0.0262273			0.0383474	-0.0150412			0.0398357	-0.0150412			0.0399916	0.0248046			0.0233035	0.0248046				0.0615385				0.119658
													0.0491416	0.0137755			0.0609547	0.0137755			0.0052211	-0.0176552			0.0444014	-0.0176552			0.0180069	0.0107198			0.00599316	0.0107198				0.115385				0.0940171
													0.051886	0.024967			0.0503248	0.024967			0.0277875	-0.00599884			0.0386236	-0.00599884			0.0319606	0.0151529			0.0160551	0.0151529				0.1				0.0683761
													0.0472545	0.027304			0.0432205	0.027304			0.0181259	-0.00524984			0.0250726	-0.00524984			0.0286338	0.0153141			0.0609259	0.0153141				0.0692308				0.00854701
													0.0438443	0.0237728			0.0385361	0.0237728			0.0337294	-0.00910684			0.0238767	-0.00910684			0.0183912	0.0216055			0.0136341	0.0216055				0.0769231				0.222222
													0.0546284	0.0177318			0.0489997	0.0177318			0.0235747	-0.00198861			0.0307077	-0.00198861			0.0247855	0.00569018			0.0261312	0.00569018				0.146154				0.0940171
													0.0494878	0.0188691			0.0493709	0.0188691			0.0337906	-0.011714			0.0331126	-0.011714			0.031202	0.020221			0.0287041	0.020221				0.130769				0.0683761
													0.0569745	0.0238413			0.0630538	0.0238413			0.0243693	-0.0149097			0.0450234	-0.0149097			0.0270705	0.0252542			0.0181438	0.0252542				0.130769				0.102564
													0.0448623	0.0182312			0.0528589	0.0182312			0.0289193	-0.0124583			0.0353513	-0.0124583			0.027698	0.00450833			0.0398573	0.00450833				0.123077				0.034188
													0.0587624	0.0218287			0.0619467	0.0218287			0.0359222	-0.0103595			0.0235532	-0.0103595			0.0181463	0.0119161			0.0240233	0.0119161				0.153846				0.0683761
													0.0508401	0.0207479			0.0499816	0.0207479			0.0490714	-0.00189252			0.0423101	-0.00189252			0.0275618	0.00314224			0.0166023	0.00314224				0.207692				0.145299
													0.0509041	0.0227689			0.0545483	0.0227689			0.0336585	0.0171078			0.0569247	0.0171078			0.0367327	0.0101043			0.0527058	0.0101043				0.0769231				0.0683761
													0.061145	0.023325			0.0551555	0.023325			0.0312709	0.00209637			0.0188871	0.00209637			0.036701	0.0236386			0.0255792	0.0236386				0.130769				0.119658
													0.0532401	0.0216536			0.0593335	0.0216536			0.0399357	-0.0146011			0.0361989	-0.0146011			0.027884	0.0172633			0.0261731	0.0172633				0.1				0.188034
													0.0584951	0.0213087			0.0519665	0.0213087			0.0152061	0.00128705			0.0186613	0.00128705			0.015239	0.0166593			0.0325855	0.0166593				0.107692				0.102564
													0.0464936	0.0179209			0.0514286	0.0179209			0.0172504	-0.0041969			0.0470648	-0.0041969			0.00510656	0.019342			0.0359187	0.019342				0.161538				0.0683761
													0.0490535	0.0196381			0.0532225	0.0196381			0.0271011	-0.0268715			0.0341538	-0.0268715			0.00869945	0.0180292			0.0500926	0.0180292				0.184615				0.111111
													0.0524666	0.0172057			0.0379536	0.0172057			0.0160028	0.0011228			0.0217987	0.0011228			0.0246267	0.00631315			0.0330965	0.00631315				0.0615385				0.042735
													0.0413313	0.0168847			0.0529988	0.0168847			0.0257498	-0.0122428			0.036849	-0.0122428			0.0412368	0.0262534			0.0350197	0.0262534				0.230769				0.0854701
													0.0439783	0.0165225			0.0609489	0.0165225			0.0323881	-0.00305001			0.024683	-0.00305001			0.019253	0.00827917			0.0427493	0.00827917				0.169231				0.111111
													0.0583222	0.0188415			0.0464196	0.0188415			0.0361153	0.00244517			0.0301015	0.00244517			0.0331107	0.0153151			0.0298853	0.0153151				0.169231				0.0512821
													0.0540696	0.0207077			0.0522387	0.0207077			0.032925	-0.0210077			0.0255845	-0.0210077			0.0318146	0.0237676			0.0292855	0.0237676				0.230769				0.0598291
													0.0557916	0.0249977			0.0357152	0.0249977			0.0294709	0.000946633			0.0617076	0.000946633			0.00794634	0.0163261			0.0471832	0.0163261				0.0923077				0.034188
													0.0522724	0.0251378			0.056499	0.0251378			0.0526475	0.00637527			0.0524576	0.00637527			0.0461009	0.0241756			0.0137404	0.0241756				0.146154				0.042735
													0.0521017	0.0236847			0.0513001	0.0236847			0.0404125	-0.00637645			0.0339947	-0.00637645			0.0421029	0.0087236			0.0400517	0.0087236				0.138462				0.042735
													0.0538917	0.0228383			0.0451223	0.0228383			0.0275632	-0.00640061			0.0137981	-0.00640061			0.0331958	0.0144633			0.052999	0.0144633				0.246154				0.0854701
													0.0488667	0.0240314			0.0567573	0.0240314			0.028623	0.00299023			0.033945	0.00299023			0.039794	0.0121293			0.0292012	0.0121293				0.161538				0.136752
													0.0445124	0.0207596			0.0593785	0.0207596			0.0166818	0.00161758			0.0446919	0.00161758			0.0381311	0.0164464			0.0290699	0.0164464				0.184615				0.0598291
													0.053748	0.0158219			0.0558948	0.0158219			0.032075	-0.017172			0.031519	-0.017172			0.0350116	-0.00043246			0.0441834	-0.00043246				0.215385				0.128205
													0.0485525	0.0199016			0.0596533	0.0199016			0.0250337	-0.00512264			0.0357575	-0.00512264			0.0317938	0.00219707			0.0270442	0.00219707				0.253846				0.145299
													0.0516993	0.0175032			0.0447341	0.0175032			0.0180653	-0.00331999			0.0344552	-0.00331999			0.028431	0.0091769			0.0308674	0.0091769				0.0461538				0.111111
													0.0535531	0.0163529			0.053115	0.0163529			0.0231425	-0.00368104			0.0525674	-0.00368104			0.0159101	0.0307149			0.0504074	0.0307149				0.130769				0.0683761
													0.0572623	0.0224168			0.0628772	0.0224168			0.0284395	-0.00885456			0.0229209	-0.00885456			0.0256952	0.0176799			0.0278734	0.0176799				0.130769				0.119658
													0.0503923	0.0180381			0.0411155	0.0180381			0.0429857	-0.00650122			0.0247777	-0.00650122			0.0177416	0.021751			0.0345187	0.021751				0.0769231				0.111111
													0.0436801	0.0216997			0.0490974	0.0216997			0.0393176	0.000252834			0.0359161	0.000252834			0.0316012	0.0151456			0.0494232	0.0151456				0.0615385				0.0769231
													0.0544745	0.0210667			0.0541656	0.0210667			0.0435575	-0.000292652			0.0457167	-0.000292652			0.0172025	0.0248405			0.0316081	0.0248405				0.0692308				0.0512821
													0.0538471	0.0208624			0.0464526	0.0208624			0.0415745	-0.00367453			0.0261958	-0.00367453			0.034864	0.0163585			0.0375071	0.0163585				0.0615385				0.111111
													0.0573079	0.0168813			0.0501291	0.0168813			0.0400994	-0.0201027			0.0614229	-0.0201027			0.0199129	0.0144807			0.0294246	0.0144807				0.0769231				0.128205
													0.0464001	0.024628			0.0492446	0.024628			0.0254954	0.00178636			0.0194395	0.00178636			0.0346915	0.0202353			0.0361508	0.0202353				0.0461538				0.162393
													0.0464206	0.021948			0.0604872	0.021948			0.0327688	-0.0274222			0.0241852	-0.0274222			0.0394095	0.0160129			0.0288387	0.0160129				0.0461538				0.162393
													0.0514968	0.0192619			0.0380082	0.0192619			0.0330141	-0.0136065			0.0440114	-0.0136065			0.0345803	0.00784277			0.0397275	0.00784277				0.123077				0.136752
													0.0473577	0.0166296			0.0603613	0.0166296			0.0377997	-0.0133408			0.0390917	-0.0133408			0.0309678	0.0127096			0.0485053	0.0127096				0.146154				0.119658
													0.0472726	0.0197684			0.046834	0.0197684			0.046715	-0.00607762			0.0243869	-0.00607762			0.014868	0.0163375			0.0477748	0.0163375				0.161538				0.0940171
													0.054394	0.0120709			0.0497596	0.0120709			0.031585	-0.00616789			0.0329827	-0.00616789			0.0515939	0.0226309			0.0301467	0.0226309				0.169231				0.0598291
													0.057937	0.0256467			0.0554786	0.0256467			0.0297355	-0.00552745			0.0352547	-0.00552745			0.0308908	0.0175621			0.0298589	0.0175621				0.123077				0.153846
													0.0512666	0.0192004			0.0560351	0.0192004			0.0414106	-0.00426764			0.0295	-0.00426764			0.00936153	0.0229933			0.0314736	0.0229933				0.1				0.0769231
													0.0533854	0.0256212			0.0519035	0.0256212			0.0258685	-0.00606529			0.0295943	-0.00606529			0.0417989	0.0140946			0.0469109	0.0140946				0.115385				0.145299
													0.0503865	0.0204329			0.0483231	0.0204329			0.0252583	-0.0113739			0.0389046	-0.0113739			0.0420804	0.0138712			0.0172255	0.0138712				0.153846				0.102564
													0.0502159	0.023571			0.0578368	0.023571			0.0319067	-0.00386496			0.0584956	-0.00386496			0.0264491	0.0306649			0.0380206	0.0306649				0.130769				0.136752
													0.0539609	0.0190976			0.0432509	0.0190976			0.0433478	-0.0114751			0.0375295	-0.0114751			0.0345164	0.0187779			0.047263	0.0187779				0.0538462				0.145299
													0.0616554	0.0271477			0.039512	0.0271477			0.0177023	-0.0151934			0.0444281	-0.0151934			0.0266269	0.00552341			0.0185362	0.00552341				0.0846154				0.145299
													0.051459	0.0178997			0.0478309	0.0178997			0.0360236	-0.0073541			0.0251581	-0.0073541			0.031786	0.0164532			0.0206821	0.0164532				0.123077				0.145299
													0.0487284	0.0204864			0.0551279	0.0204864			0.0489174	0.00740773			0.0346104	0.00740773			0.0409238	0.0148073			0.0425555	0.0148073				0.146154				0.111111
													0.0534907	0.022498			0.0578002	0.022498			0.0231018	0.00258372			0.0363585	0.00258372			0.0273312	0.0115556			0.0451513	0.0115556				0.0384615				0.0683761
													0.0508345	0.018813			0.0608888	0.018813			0.0287298	-0.0162623			0.054396	-0.0162623			-0.00351578	0.0175834			0.0130223	0.0175834				0.0769231				0.0854701
													0.0501245	0.0284852			0.0558422	0.0284852			0.0342791	-0.00436694			0.0490704	-0.00436694			0.0410969	0.0187332			0.0394933	0.0187332				0.123077				0.111111
													0.0548093	0.0195796			0.0598108	0.0195796			0.0142834	0.00128795			0.0335987	0.00128795			0.0267512	0.0301958			0.0384272	0.0301958				0.0615385				0.0940171
													0.0613545	0.0232991			0.0543947	0.0232991			0.0192578	0.00325765			0.0251208	0.00325765			0.025068	0.0163194			0.0368537	0.0163194				0.0846154				0.102564
													0.063413	0.0176108			0.0471867	0.0176108			0.0313159	-0.00591267			0.0480547	-0.00591267			0.0154579	0.016628			0.029737	0.016628				0.0769231				0.0683761
													0.0516522	0.0238485			0.04847	0.0238485			0.0306603	0.00780909			0.0526681	0.00780909			0.0332329	0.0160381			0.0453916	0.0160381				0.0461538				0.0854701
													0.0489666	0.0226552			0.0461576	0.0226552			0.039483	-0.0050051			0.0531652	-0.0050051			0.0346335	0.0242236			0.0228114	0.0242236				0.1				0.0512821
													0.0525881	0.0160386			0.034167	0.0160386			0.0261792	-0.0109229			0.0455712	-0.0109229			0.0262426	0.025842			0.0330895	0.025842				0.0923077				0.0769231
													0.056005	0.0231845			0.0495122	0.0231845			0.0232483	-0.0207695			0.0607748	-0.0207695			0.0228141	0.0168649			0.0265621	0.0168649				0.0692308				0.0769231
													0.0518228	0.0206494			0.0610491	0.0206494			0.0379037	0.000819441			0.023971	0.000819441			0.0358292	0.0230767			0.0339182	0.0230767				0.0461538				0.128205
													0.0512518	0.0170392			0.0509665	0.0170392			0.0223533	-0.00755223			0.0346947	-0.00755223			0.0263224	0.0167742			0.0196784	0.0167742				0.0923077				0.017094
													0.0442687	0.022491			0.0523009	0.022491			0.0248552	-0.000692435			0.0397588	-0.000692435			0.0495352	0.0161717			0.0100364	0.0161717				0.0461538				0.0940171
													0.0507894	0.0143459			0.0681512	0.0143459			0.0287252	0.00567827			0.0340251	0.00567827			0.020849	0.0262973			0.0524221	0.0262973				0.0615385				0.0769231
													0.0499167	0.0253983			0.0506145	0.0253983			0.0233697	-0.0102468			0.0426771	-0.0102468			0.0407151	0.0103758			0.037658	0.0103758				0.0769231				0.0769231
													0.0512352	0.0175002			0.0461325	0.0175002			0.0234481	-0.0203353			0.0385738	-0.0203353			0.0364396	0.00711971			0.0354124	0.00711971				0.107692				0.0598291
													0.0524576	0.0306287			0.0557988	0.0306287			0.0218669	0.000764711			0.0467118	0.000764711			0.0372255	0.0326586			0.0495571	0.0326586				0.1				0.017094
													0.0471041	0.0156503			0.047978	0.0156503			0.0104995	-0.0052636			0.0249586	-0.0052636			0.042029	0.0410969			0.0500844	0.0410969				0.1				0.0683761
													0.049671	0.0201216			0.0448114	0.0201216			0.0260486	-0.0109052			0.0132873	-0.0109052			0.033208	0.0150754			0.0346529	0.0150754				0.138462				0.162393
													0.0536442	0.0218546			0.0509848	0.0218546			0.0131721	-0.0307914			0.0416711	-0.0307914			0.0428118	0.0243069			0.0192568	0.0243069				0.0461538				0.0512821
													0.0548417	0.0175395			0.0442825	0.0175395			0.0198937	-0.00260048			0.0237974	-0.00260048			0.0179694	0.0251485			0.032319	0.0251485				0.0846154				0.0598291
													0.0503429	0.0208856			0.0573138	0.0208856			0.0299928	-0.00813114			0.0116852	-0.00813114			0.0397567	0.0244091			0.0294917	0.0244091				0.0615385				0.0854701
													0.0576863	0.0230657			0.0525017	0.0230657			0.0244677	-0.000186431			0.0449835	-0.000186431			0.0299594	0.0263999			0.0329809	0.0263999				0.0461538				0.0769231
													0.0623698	0.0254686			0.0457886	0.0254686			0.0428006	-0.00502517			0.0549843	-0.00502517			0.0394637	0.0428253			0.0358086	0.0428253				0.0846154				0.0940171
													0.0509879	0.025892			0.0576913	0.025892			0.012784	-0.00905461			0.0129659	-0.00905461			0.0203105	0.020441			0.037209	0.020441				0.0461538				0.042735
													0.051252	0.0269102			0.0487203	0.0269102			0.0212415	0.00661999			0.0435579	0.00661999			0.0247204	-0.000853574			0.0479701	-0.000853574				0.0692308				0.102564
													0.0474191	0.0242654			0.0495843	0.0242654			0.00915624	-0.0165778			0.0362003	-0.0165778			0.0331231	0.00663601			0.0278801	0.00663601				0.0384615				0.0683761
													0.0499404	0.0237485			0.0573426	0.0237485			0.0235419	0.00366397			0.0327534	0.00366397			0.0294694	0.00218663			0.0438855	0.00218663				0.408163				0.034188
													0.0530353	0.0219412			0.0465328	0.0219412			0.0365717	-0.00791806			0.0344061	-0.00791806			0.0405341	0.0120781			0.0305714	0.0120781				0.22449				0.025641
													0.0445485	0.0215801			0.0488982	0.0215801			0.0163084	-0.00753142			0.0350506	-0.00753142			0.0232132	0.0108518			0.060129	0.0108518				0.265306				0.025641
													0.0504508	0.016738			0.0531223	0.016738			0.0079177	-0.018017			0.0422381	-0.018017			0.0196068	0.00816445			0.0122895	0.00816445				0.326531				0.034188
													0.054837	0.0166695			0.0627254	0.0166695			0.035251	-0.00296346			0.02776	-0.00296346			0.0229189	0.0463098			0.0409939	0.0463098				0.408163				0.042735
													0.0496553	0.0261067			0.0539585	0.0261067			-0.00616952	-0.00921999			0.0207194	-0.00921999			0.0487023	0.00598341			0.0411526	0.00598341				0.163265				0.0512821
													0.0598396	0.0198911			0.0521072	0.0198911			0.00914707	0.00568698			0.0339876	0.00568698			0.0363755	0.0184135			0.0287977	0.0184135				0.489796				0.0769231
													0.0547663	0.0205808			0.0558015	0.0205808			0.0330995	-0.0044644			0.0302397	-0.0044644			0.0243649	0.0302601			0.0266564	0.0302601				0.122449				0.0683761
													0.052367	0.0183701			0.0410646	0.0183701			0.0204531	-0.0164102			0.0252276	-0.0164102			0.0343174	0.00693662			0.0293369	0.00693662				0.244898				0.0683761
													0.0524996	0.0245721			0.0602149	0.0245721			0.0135405	0.00800235			0.0487972	0.00800235			0.0295003	0.0264602			0.0462768	0.0264602				0.489796				0.042735
													0.0478937	0.0217826			0.0484506	0.0217826			0.0404336	-0.00358672			0.0368533	-0.00358672			0.0277471	0.0220948			0.0419568	0.0220948				0.408163				0.0769231
													0.0514349	0.0141649			0.0426167	0.0141649			0.0222236	-0.0106983			0.0323422	-0.0106983			0.0246659	0.0120344			0.0577909	0.0120344				0.183673				0.17094
													0.0455639	0.0206031			0.0520908	0.0206031			0.0353392	-0.00673213			0.0290726	-0.00673213			0.0290924	0.0167292			0.0283675	0.0167292				0.22449				0.042735
													0.0507724	0.0266319			0.0572226	0.0266319			0.0552848	-0.000614908			0.0396043	-0.000614908			0.0110894	0.0159478			0.0447526	0.0159478				0.408163				0.119658
													0.0497023	0.0162991			0.0567685	0.0162991			0.0167956	-0.0144943			0.0423014	-0.0144943			0.0275572	0.0083328			0.0081636	0.0083328				0.44898				0.0683761
													0.0503534	0.0283071			0.0534052	0.0283071			0.0310456	-0.00651827			0.0567751	-0.00651827			0.0338006	0.0244254			0.0438175	0.0244254				0.326531				0.102564
													0.0553946	0.0197929			0.0463828	0.0197929			0.0324267	-0.0133391			0.0145981	-0.0133391			0.0481899	0.0322193			0.0291593	0.0322193				0.489796				0.0940171
													0.0445083	0.0250616			0.060415	0.0250616			0.032106	0.00328051			0.0488601	0.00328051			0.0255155	0.011038			0.0265997	0.011038				0.408163				0.034188
													0.0437381	0.0231239			0.0500601	0.0231239			0.0207877	-0.0131854			0.0217025	-0.0131854			0.0306485	0.0310618			0.0409381	0.0310618				0.326531				0.0598291
													0.0626862	0.0186082			0.0455916	0.0186082			0.0251909	-0.0122025			0.0371725	-0.0122025			0.0347993	0.0284161			0.0309989	0.0284161				0.326531				0.0769231
													0.0523095	0.0181373			0.0536263	0.0181373			0.037802	-0.0106073			0.0344762	-0.0106073			0.0196392	0.027549			0.00150655	0.027549				0.408163				0.0940171
													0.0426269	0.0239669			0.0552008	0.0239669			0.0175154	-0.0148433			0.0447297	-0.0148433			0.0252623	0.0210364			0.0249977	0.0210364				0.387755				0.0683761
													0.0580998	0.0243241			0.0524664	0.0243241			0.0207883	0.011025			0.026854	0.011025			0.0238003	0.0312453			0.0414498	0.0312453				0.346939				0.3125
													0.0454356	0.0146215			0.0595777	0.0146215			0.0303143	-0.0181783			0.030143	-0.0181783			0.0214844	0.0240847			0.0438248	0.0240847				0.367347				0.291667
													0.0531486	0.0193724			0.0515278	0.0193724			0.0234046	-0.00678664			0.0445933	-0.00678664			0.0213395	0.0237501			0.0611819	0.0237501				0.346939				0.395833
													0.0584739	0.0256388			0.0548666	0.0256388			0.0252164	-0.0184245			0.05124	-0.0184245			0.0292222	0.0348385			0.0506563	0.0348385				0.428571				0.4375
													0.05729	0.0237728			0.0482502	0.0237728			0.0366923	-0.000477429			0.0319407	-0.000477429			0.0318627	0.0248544			0.0259634	0.0248544				0.44898				0.375
													0.0501573	0.0294253			0.0447199	0.0294253			0.0171026	-0.00757786			0.0351167	-0.00757786			0.0211733	0.0106688			0.043167	0.0106688				0.163265				0.354167
													0.0510596	0.0286997			0.0595789	0.0286997			0.0270041	0.000722741			0.0346069	0.000722741			0.0383578	0.0116208			0.0465643	0.0116208				0.306122				0.375
													0.0536881	0.0194615			0.0473757	0.0194615			0.0535005	0.0019144			0.0456392	0.0019144			0.0401574	0.0168359			0.0385668	0.0168359				0.346939				0.354167
													0.0585916	0.0199689			0.0643313	0.0199689			0.0450773	-0.00407627			0.0297863	-0.00407627			0.022548	0.0299888			0.0154878	0.0299888				0.346939				0.479167
													0.0550353	0.0263984			0.053478	0.0263984			0.0257409	0.00581281			0.0420117	0.00581281			0.0341935	0.0398372			0.0242806	0.0398372				0.204082				0.583333
													0.0507426	0.02455			0.0594945	0.02455			0.0303869	-0.00652295			0.0294452	-0.00652295			0.0468604	0.0334942			0.0365108	0.0334942				0.285714				0.416667
													0.0449395	0.0218085			0.0385338	0.0218085			0.040837	-0.0135499			0.0446769	-0.0135499			0.0305927	0.0219625			0.0281193	0.0219625				0.326531				0.395833
													0.054454	0.0174051			0.0652394	0.0174051			0.0439701	0.00438734			0.0340839	0.00438734			0.0427684	0.0151844			0.0269857	0.0151844				0.326531				0.5625
													0.0532235	0.0161603			0.0581429	0.0161603			0.0164416	0.000172899			0.0262708	0.000172899			0.0280851	0.013333			0.011873	0.013333				0.346939				0.333333
													0.0484858	0.0198981			0.0525094	0.0198981			0.0314859	0.017387			0.0267019	0.017387			0.0211411	0.0165792			0.0452895	0.0165792				0.265306				0.25
													0.0515465	0.0132824			0.061464	0.0132824			0.0225431	-0.0161397			0.0375763	-0.0161397			0.0291331	0.00925436			0.0311764	0.00925436				0.306122				0.125
													0.047824	0.0231588			0.0406822	0.0231588			0.020305	-0.00721192			0.0325288	-0.00721192			0.0264962	0.0334922			0.0324742	0.0334922				0.204082				0.208333
													0.051905	0.0134834			0.0470227	0.0134834			0.00903378	-0.020246			0.041168	-0.020246			0.0345549	0.0238115			0.0333173	0.0238115				0.204082				0.375
													0.0463917	0.0138412			0.039329	0.0138412			0.0340151	-0.00796416			0.0372271	-0.00796416			0.0220216	0.0111821			0.0372917	0.0111821				0.428571				0.25
													0.0503615	0.0175752			0.0411981	0.0175752			0.0341861	-0.00479222			0.0407501	-0.00479222			0.0282572	0.0136582			0.0458969	0.0136582				0.469388				0.291667
													0.0506349	0.0222708			0.04991	0.0222708			0.03426	-0.0132824			0.024309	-0.0132824			0.0187959	0.0338833			0.0279925	0.0338833				0.387755				0.125
													0.0526089	0.0132909			0.0461468	0.0132909			0.0323281	0.0061351			0.0268502	0.0061351			0.0196243	0.0324911			0.0524706	0.0324911				0.244898				0.1875
													0.0487246	0.0264055			0.0435516	0.0264055			0.0190233	0.000580209			0.02823	0.000580209			0.0291537	0.0131951			0.03876	0.0131951				0.326531				0.375
													0.054528	0.024285			0.0600228	0.024285			0.0196261	-0.00141223			0.0325668	-0.00141223			0.0299145	0.0292382			0.047512	0.0292382				0.55102				0.375
													0.0516701	0.0225096			0.0451392	0.0225096			0.0446811	-0.0181898			0.0315427	-0.0181898			0.0339926	0.0178438			0.0308883	0.0178438				0.265306				0.1875
													0.0578847	0.0192173			0.0450133	0.0192173			0.0389384	0.00201073			0.0270081	0.00201073			0.0273175	0.0246934			0.0444055	0.0246934				0.367347				0.270833
													0.0520146	0.0179273			0.0473476	0.0179273			0.0463037	-0.0155017			0.0497601	-0.0155017			0.0318024	0.0146683			0.0271071	0.0146683				0.285714				0.229167
													0.0502971	0.0214186			0.0581746	0.0214186			0.0446079	0.00778772			0.0349569	0.00778772			0.0380667	0.0337177			0.0378644	0.0337177				0.172093				0.291667
													0.049826	0.0231037			0.0512306	0.0231037			0.0271947	-0.000494993			0.0471941	-0.000494993			0.0476317	0.0105207			0.0208276	0.0105207				0.209302				0.354167
													0.0489661	0.0273736			0.0541027	0.0273736			0.0361108	-0.00465618			0.03543	-0.00465618			0.0348646	0.00816716			0.0112382	0.00816716				0.269767				0.395833
													0.0522131	0.0205417			0.0677383	0.0205417			0.0368553	0.000747737			0.0382137	0.000747737			0.0346748	0.0301391			0.0270594	0.0301391				0.111628				0.291667
													0.0500947	0.0144805			0.0504824	0.0144805			0.0165672	0.00463197			0.0278772	0.00463197			0.0301004	0.0229229			0.0319157	0.0229229				0.111628				0.270833
													0.0414436	0.012755			0.0500662	0.012755			0.0210181	-0.0027908			0.0281689	-0.0027908			0.0322094	0.0252652			0.0242299	0.0252652				0.167442				0.1875
													0.0507998	0.0103618			0.0595992	0.0103618			0.0317685	-0.000487042			0.0239727	-0.000487042			0.0413751	0.0355511			0.0394544	0.0355511				0.204651				0.270833
													0.0568312	0.0172658			0.044711	0.0172658			0.019086	-0.00391322			0.0361844	-0.00391322			0.0253522	0.0167876			0.0247994	0.0167876				0.12093				0.208333
													0.0459242	0.0217448			0.0595909	0.0217448			0.0440003	-0.00746356			0.0496235	-0.00746356			0.0367274	0.0152012			0.0359361	0.0152012				0.125581				0.333333
													0.0547358	0.0159872			0.0578977	0.0159872			0.0311199	-0.00158915			0.0462134	-0.00158915			0.0158377	0.0139128			0.0298478	0.0139128				0.24186				0.479167
													0.0452299	0.0200922			0.0479215	0.0200922			0.0243814	-0.00273485			0.0497667	-0.00273485			0.0209802	0.0163202			0.0327701	0.0163202				0.27907				0.416667
													0.0533594	0.0160059			0.0572475	0.0160059			0.0350238	-0.0111674			0.022756	-0.0111674			0.0347651	0.0122736			0.0471664	0.0122736				0.255814				0.333333
													0.059276	0.0250689			0.0443766	0.0250689			0.0082925	0.00979291			0.0339035	0.00979291			0.044346	0.0314428			0.0188817	0.0314428				0.139535				0.416667
													0.052185	0.0141496			0.0571935	0.0141496			0.0342353	-0.00549531			0.028369	-0.00549531			0.038291	0.0191204			0.0282051	0.0191204				0.148837				0.479167
													0.0484172	0.0232444			0.0558189	0.0232444			0.0209825	-0.025491			0.0393793	-0.025491			0.0480477	0.0200423			0.0339485	0.0200423				0.12093				0.354167
													0.0510833	0.0223285			0.0415588	0.0223285			0.0166566	-0.00290665			0.0434714	-0.00290665			0.0380541	0.0228274			0.0466893	0.0228274				0.260465				0.3125
													0.0500335	0.0182247			0.0564694	0.0182247			0.0223701	-0.0167638			0.0177835	-0.0167638			0.02132	0.0257002			0.0119132	0.0257002				0.265116				0.291667
													0.0433211	0.0263461			0.0449505	0.0263461			0.011973	-0.000133903			0.065225	-0.000133903			0.02491	0.031558			0.0420957	0.031558				0.302326				0.333333
													0.0489524	0.0264613			0.0567466	0.0264613			0.0320706	-0.0120328			0.0213314	-0.0120328			0.034179	0.0149869			0.0334842	0.0149869				0.153488				0.270833
													0.0635195	0.0194371			0.0444221	0.0194371			0.0350357	-0.00215594			0.0484115	-0.00215594			0.0239377	0.0397227			0.0241361	0.0397227				0.227907				0.25
													0.0572865	0.0287997			0.0516596	0.0287997			0.00587679	-0.00162695			0.0599402	-0.00162695			0.043161	0.028925			0.0273772	0.028925				0.269767				0.104167
													0.0597929	0.0164735			0.047705	0.0164735			0.0200493	-0.0141593			0.0444345	-0.0141593			0.0411276	0.0248179			0.0370364	0.0248179				0.130233				0.270833
													0.0573627	0.0212828			0.0461032	0.0212828			0.0293596	-0.0150644			0.0353539	-0.0150644			0.0141542	0.0136652			0.0344666	0.0136652				0.209302				0.0985915
													0.0455394	0.0177892			0.0534013	0.0177892			0.013435	-0.0082765			0.0519509	-0.0082765			0.0538242	0.0225028			0.0360475	0.0225028				0.148837				0.140845
													0.0533058	0.0204425			0.0596473	0.0204425			0.037214	-0.00866314			0.0337402	-0.00866314			0.0222044	0.0342538			0.0360592	0.0342538				0.255814				0.140845
													0.0495593	0.0257872			0.0609854	0.0257872			0.0402309	-0.00728448			0.0475981	-0.00728448			0.0302628	0.0222457			0.0280189	0.0222457				0.0790698				0.140845
													0.0486809	0.0258071			0.0484658	0.0258071			0.0286632	-0.00821214			0.0287457	-0.00821214			0.0365261	0.0182675			0.0305358	0.0182675				0.172093				0.140845
													0.0543931	0.0216484			0.0584728	0.0216484			0.0204966	-0.00584511			0.0260084	-0.00584511			0.0331425	0.0129377			0.0376642	0.0129377				0.162791				0.15493
													0.0553009	0.0223469			0.0582052	0.0223469			0.0294498	-0.00923014			0.014698	-0.00923014			0.0322476	0.0186656			0.0301701	0.0186656				0.130233				0.084507
													0.0542595	0.0205975			0.0583623	0.0205975			0.0232194	0.00124178			0.0253904	0.00124178			0.0334362	0.00901503			0.0109099	0.00901503				0.148837				0.239437
													0.0567267	0.0209708			0.048571	0.0209708			0.0290657	0.0130404			0.0624231	0.0130404			0.0197551	0.0156523			0.0508751	0.0156523				0.148837				0.267606
													0.0505763	0.0227526			0.052295	0.0227526			0.0159845	-0.0124956			0.0237184	-0.0124956			0.0266326	0.0143558			0.0540615	0.0143558				0.260465				0.140845
													0.0580744	0.0194504			0.0555356	0.0194504			0.0187297	-0.0158005			0.0285252	-0.0158005			0.0270158	0.0148765			0.0155256	0.0148765				0.116279				0.140845
													0.0597107	0.0253965			0.0547804	0.0253965			0.0317392	-0.00631978			0.0509429	-0.00631978			0.037328	0.00622832			0.0391964	0.00622832				0.237209				0.253521
													0.0465406	0.0213967			0.0553618	0.0213967			0.0375462	-0.00367852			0.0185481	-0.00367852			0.0285928	0.000921915			0.0327432	0.000921915				0.176744				0.197183
													0.0538917	0.0149001			0.0495656	0.0149001			0.0421435	-0.00101102			0.0422531	-0.00101102			0.0167577	0.023199			0.0205617	0.023199				0.227907				0.253521
													0.0473395	0.0299028			0.0489456	0.0299028			0.0537112	-0.00162128			0.0407119	-0.00162128			0.0374887	0.0126314			0.0328769	0.0126314				0.260465				0.15493
													0.048388	0.0253265			0.0372335	0.0253265			0.0133134	0.000227621			0.0513743	0.000227621			0.0442324	0.00123149			0.0387998	0.00123149				0.325581				0.15493
													0.0551277	0.0169717			0.0538394	0.0169717			0.0230971	-0.00473145			0.0423758	-0.00473145			0.040128	0.0182805			0.0315401	0.0182805				0.2				0.239437
													0.0463185	0.0183258			0.0451233	0.0183258			0.029697	-0.00390146			0.0353269	-0.00390146			0.0276989	0.0125927			0.0481668	0.0125927				0.227907				0.323944
													0.0586102	0.0228163			0.048777	0.0228163			0.0326172	0.000202774			0.0324274	0.000202774			0.0372611	0.017113			0.0263096	0.017113				0.213953				0.0985915
													0.0521389	0.0144486			0.0594058	0.0144486			0.0431473	-0.0159875			0.0105295	-0.0159875			0.0327474	0.0308091			0.0461115	0.0308091				0.237209				0.183099
													0.0556892	0.0211491			0.0508887	0.0211491			0.0422623	0.000160734			0.0274566	0.000160734			0.0264415	0.00877897			0.0258052	0.00877897				0.260465				0.197183
													0.0504603	0.0227425			0.0546459	0.0227425			0.0347858	-0.00969603			0.0470534	-0.00969603			0.0300222	0.0161305			0.0375691	0.0161305				0.148837				0.0985915
													0.0493412	0.0217238			0.0401716	0.0217238			0.0286357	0.00546166			0.0484799	0.00546166			0.0237322	0.0163838			0.0167528	0.0163838				0.134884				0.239437
													0.0500109	0.0217045			0.041477	0.0217045			0.0388954	0.00494654			0.0703037	0.00494654			0.0478896	0.0197433			0.0371126	0.0197433				0.213953				0.140845
													0.0548624	0.0160817			0.0370487	0.0160817			0.0356865	-0.0091839			0.0410246	-0.0091839			0.0284516	0.0198761			0.0476245	0.0198761				0.167442				0.267606
													0.0467002	0.0143086			0.0467366	0.0143086			0.0187723	0.0106095			0.0555496	0.0106095			0.032491	0.0165404			0.0393871	0.0165404				0.172093				0.211268
													0.0602634	0.0175575			0.0602763	0.0175575			0.031683	-0.0103875			0.0292821	-0.0103875			0.035788	0.0185789			0.026287	0.0185789				0.181395				0.0985915
													0.0562498	0.0290174			0.0471717	0.0290174			0.0460842	-0.0103272			0.0601223	-0.0103272			0.0413867	0.0147069			0.0527975	0.0147069				0.334884				0.267606
													0.044971	0.016516			0.0573141	0.016516			0.0181934	-0.0151822			0.0454922	-0.0151822			0.0160766	0.030729			0.0223426	0.030729				0.24186				0.169014
													0.0508295	0.0204092			0.0404369	0.0204092			0.0303458	-0.00355648			0.0229386	-0.00355648			0.0203612	0.0168857			0.0595506	0.0168857				0.181395				0.126761
													0.0485547	0.0222886			0.0565728	0.0222886			0.0218197	0.0108787			0.0310663	0.0108787			0.0237129	0.00304623			0.0287584	0.00304623				0.223256				0.15493
													0.0434225	0.0219647			0.0356394	0.0219647			0.0279258	-0.0126509			0.0595639	-0.0126509			0.0410106	0.0195263			0.0306485	0.0195263				0.274419				0.295775
													0.0463531	0.0183169			0.0516488	0.0183169			0.0284787	-0.0193561			0.0308312	-0.0193561			0.035656	0.0205653			0.0298912	0.0205653				0.227907				0.28169
													0.0555049	0.0205968			0.0619965	0.0205968			0.0528305	-0.00232997			0.0507406	-0.00232997			0.0308836	0.00114151			0.0366682	0.00114151				0.227907				0.0704225
													0.0514065	0.0215761			0.0539982	0.0215761			0.044435	0.00248199			0.0503193	0.00248199			0.0239985	0.0101807			0.0419097	0.0101807				0.223256				0.211268
													0.0502503	0.0203904			0.0538349	0.0203904			0.0385624	0.00145749			0.070973	0.00145749			0.0405362	0.00557661			0.0314806	0.00557661				0.27907				0.183099
													0.0510404	0.0239755			0.0545094	0.0239755			0.0212551	-0.00637986			0.0419198	-0.00637986			0.0140645	0.0275726			0.0523791	0.0275726				0.251163				0.126761
													0.0546801	0.0235442			0.0545995	0.0235442			0.0371192	-0.0106475			0.0377369	-0.0106475			0.0360335	0.0234773			0.0466326	0.0234773				0.213953				0.169014
													0.0558786	0.0201006			0.0476506	0.0201006			0.0298218	0.00821441			0.0632192	0.00821441			0.0392817	0.0166853			0.0378484	0.0166853				0.181395				0.338028
													0.0476579	0.0191004			0.0565492	0.0191004			0.0285407	-0.00954969			0.0115967	-0.00954969			0.0285692	0.0229201			0.0350607	0.0229201				0.209302				0.056338
													0.0513462	0.012635			0.0491881	0.012635			0.0274701	-0.0064233			0.043587	-0.0064233			0.0342637	0.0228067			0.042814	0.0228067				0.246512				0.112676
													0.0538248	0.0226654			0.0504893	0.0226654			0.0244316	-0.00856642			0.026136	-0.00856642			0.0316531	0.0208464			0.0575493	0.0208464				0.190698				0.183099
													0.0506772	0.0216709			0.0460159	0.0216709			0.0326243	0.00637611			0.0554842	0.00637611			0.048998	0.0267366			0.026968	0.0267366				0.255814				0.323944
													0.0540469	0.0194593			0.0486289	0.0194593			0.0481478	-0.0110412			0.0124877	-0.0110412			0.0330561	0.00905234			0.0282109	0.00905234				0.213953				0.112676
													0.0401962	0.0193075			0.0425292	0.0193075			0.0168671	-0.0136708			0.0375767	-0.0136708			0.00782266	0.0225476			0.0279609	0.0225476				0.209302				0.112676
													0.0516083	0.0229586			0.0564213	0.0229586			0.0290456	-0.00990268			0.0439362	-0.00990268			0.0421861	0.0145393			0.0565513	0.0145393				0.190698				0.112676
													0.0573485	0.0183692			0.0510795	0.0183692			0.0397121	-0.0005232			0.0396111	-0.0005232			0.0221591	-0.00113544			0.0373419	-0.00113544				0.24186				0.15493
													0.0484225	0.0235978			0.0558848	0.0235978			0.0255731	-0.0107211			0.059688	-0.0107211			0.0464742	0.0316898			0.0319621	0.0316898				0.0930233				0.084507
													0.0456482	0.018727			0.0586176	0.018727			0.0265942	-0.0105673			0.0390615	-0.0105673			0.0418576	0.0113262			0.0338022	0.0113262				0.195349				0.225352
													0.0483501	0.0212098			0.0628478	0.0212098			0.0230287	0.000412566			0.0320854	0.000412566			0.0240016	0.020116			0.0411747	0.020116				0.269767				0.253521
													0.0624322	0.0174497			0.0435579	0.0174497			0.0288101	0.00127382			0.0545759	0.00127382			0.0368627	-0.00575527			0.0449654	-0.00575527				0.306977				0.140845
													0.0418677	0.0163427			0.0670592	0.0163427			0.023401	-0.000608305			0.0315572	-0.000608305			0.0465323	0.0257813			0.0308724	0.0257813				0.334884				0.323944
													0.0553576	0.0165598			0.0577182	0.0165598			0.0117621	-0.0103748			0.0219428	-0.0103748			0.0265943	0.0170642			0.0269269	0.0170642				0.223256				0.183099
													0.044888	0.0206845			0.052917	0.0206845			0.0309377	0.00744205			0.0368317	0.00744205			0.0350202	0.0170515			0.0363293	0.0170515				0.176744				0.197183
													0.0525773	0.0170987			0.0588044	0.0170987			0.0481098	-0.021122			0.0392031	-0.021122			0.0271551	0.0183745			0.0125812	0.0183745				0.2				0.267606
													0.0505023	0.0184127			0.04595	0.0184127			0.0348622	-0.0201098			0.0157149	-0.0201098			0.0136962	0.0122178			0.023023	0.0122178				0.144186				0.126761
													0.0467905	0.0192905			0.0433999	0.0192905			0.0343647	-0.00228697			0.0468525	-0.00228697			0.0228229	-0.00694315			0.0250873	-0.00694315				0.167442				0.126761
													0.0456143	0.0148213			0.0618138	0.0148213			0.0205404	-0.00765893			0.01781	-0.00765893			0.0203173	0.0206701			0.0342779	0.0206701				0.125581				0.140845
													0.0557361	0.0266009			0.0566389	0.0266009			0.0382968	-0.00129122			0.0372134	-0.00129122			0.0211311	0.0102196			0.0381586	0.0102196				0.167442				0.239437
													0.0624654	0.0152127			0.0512808	0.0152127			0.0326984	0.00741179			0.0345084	0.00741179			0.00781191	0.0187628			0.038944	0.0187628				0.125581				0.197183
													0.0405397	0.0233557			0.0503086	0.0233557			0.0258971	-0.0113335			0.034089	-0.0113335			0.0282264	0.00315656			0.0440462	0.00315656				0.0790698				0.140845
													0.0455915	0.0352998			0.0425955	0.0352998			0.0231409	-0.0126969			0.0371591	-0.0126969			0.031871	0.0217328			0.0424433	0.0217328				0.246512				0.126761
													0.0572253	0.0242488			0.0591181	0.0242488			0.0314552	-0.0102725			0.0203801	-0.0102725			0.0216555	0.0244548			0.0376548	0.0244548				0.130233				0.15493
													0.0520467	0.0248413			0.0546842	0.0248413			0.0244183	-0.00767854			0.0359435	-0.00767854			0.0175795	0.0064191			0.0332884	0.0064191				0.167442				0.28169
													0.0543799	0.0222958			0.0542758	0.0222958			0.0300994	-0.0163499			0.0513134	-0.0163499			0.016141	0.0172766			0.0568877	0.0172766				0.24186				0.183099
													0.0486052	0.0194496			0.0523176	0.0194496			0.0234294	-0.0104022			0.0536573	-0.0104022			0.0190621	0.0248584			0.026516	0.0248584				0.232558				0.112676
													0.0451091	0.0179087			0.0539193	0.0179087			0.0367681	-0.00492115			0.0412054	-0.00492115			0.0230088	0.0213152			0.0367708	0.0213152				0.167442				0.112676
													0.0476519	0.0222561			0.0604874	0.0222561			0.0245724	0.00782295			0.017341	0.00782295			0.0434337	0.0265565			0.0485639	0.0265565				0.269767				0.253521
													0.0551731	0.0159705			0.0573131	0.0159705			0.0363573	-0.00824939			0.0295802	-0.00824939			0.0274994	0.00305868			0.045002	0.00305868				0.223256				0.402299
													0.0525061	0.0260253			0.0557175	0.0260253			0.034786	-0.0224038			0.0327602	-0.0224038			0.0196495	0.0305657			0.0359003	0.0305657				0.144186				0.149425
													0.0536445	0.0155099			0.0506161	0.0155099			0.0331283	0.0144267			0.0396863	0.0144267			0.0381972	0.0158619			0.0378024	0.0158619				0.227907				0.356322
													0.0477297	0.0210753			0.065003	0.0210753			0.0273655	-0.00592366			0.0490772	-0.00592366			0.0239039	0.0158702			0.0213766	0.0158702				0.148837				0.252874
													0.0484112	0.0193585			0.0535056	0.0193585			0.0527112	-0.00544655			0.0512291	-0.00544655			0.0319854	0.021579			0.0265286	0.021579				0.102326				0.229885
													0.0436591	0.0219777			0.0621529	0.0219777			0.0221016	0.01345			0.0222885	0.01345			0.0353883	0.0103081			0.04793	0.0103081				0.223256				0.252874
													0.0504366	0.0166231			0.0543748	0.0166231			0.0353762	-0.0167223			0.0553679	-0.0167223			0.0335119	-0.00718739			0.0367913	-0.00718739				0.227907				0.275862
													0.0499184	0.0156135			0.0417596	0.0156135			0.0124762	-0.00123902			0.0335942	-0.00123902			0.0245851	0.0197114			0.0645092	0.0197114				0.237209				0.229885
													0.0587436	0.0220456			0.0462171	0.0220456			0.0278754	-0.0251473			0.0398512	-0.0251473			0.0215354	0.0116364			0.0300082	0.0116364				0.144186				0.252874
													0.0523548	0.0200504			0.0474829	0.0200504			0.0105672	-0.0033494			0.0495817	-0.0033494			0.0244495	0.0173715			0.0311729	0.0173715				0.251163				0.275862
													0.0517036	0.0192956			0.043428	0.0192956			0.0406128	-0.019073			0.034267	-0.019073			0.031953	0.00747685			0.0477521	0.00747685				0.195349				0.344828
													0.0604639	0.018827			0.0586181	0.018827			0.0244444	-0.0103267			0.0425429	-0.0103267			0.0468168	0.0296361			0.0478715	0.0296361				0.297674				0.206897
													0.0610506	0.0215196			0.0591279	0.0215196			0.0362234	-0.00677549			0.0321318	-0.00677549			0.0131546	0.0327102			0.0461289	0.0327102				0.237209				0.287356
													0.0421017	0.0189005			0.0448701	0.0189005			0.0144568	0.000476942			0.0343672	0.000476942			0.0233504	0.0144502			0.0379738	0.0144502				0.102326				0.356322
													0.0549474	0.0191431			0.0457508	0.0191431			0.0139271	-0.00495281			0.0107479	-0.00495281			0.0280329	-0.000334377			0.0422895	-0.000334377				0.274419				0.287356
													0.0566586	0.0290531			0.0464544	0.0290531			0.0320112	0.0150408			0.0482543	0.0150408			0.048506	0.0279866			0.0284488	0.0279866				0.255814				0.229885
													0.0473989	0.0241453			0.0507045	0.0241453			0.0426945	-0.0176331			0.0300075	-0.0176331			0.047241	0.0251813			0.0133897	0.0251813				0.218605				0.436782
													0.0607434	0.0225231			0.0478371	0.0225231			0.0305966	-0.0153628			0.0178789	-0.0153628			0.0302677	-0.00278256			0.0193108	-0.00278256				0.176744				0.252874
													0.0513956	0.0223954			0.0380954	0.0223954			0.0271441	-0.00270737			0.0380668	-0.00270737			0.0403157	0.0330701			0.0494125	0.0330701				0.227907				0.183908
													0.0533803	0.0262555			0.0553079	0.0262555			0.0368031	-0.00103628			0.0233808	-0.00103628			0.0340386	0.0113584			0.0453845	0.0113584				0.246512				0.149425
													0.0569031	0.0161733			0.051145	0.0161733			0.0108044	-0.00433361			0.026436	-0.00433361			0.022873	0.0251224			0.0467581	0.0251224				0.269767				0.149425
													0.0512269	0.0251899			0.0439515	0.0251899			0.0234693	-0.0198259			0.0438258	-0.0198259			0.026192	0.029524			0.0330455	0.029524				0.153488				0.126437
													0.0536497	0.0292806			0.03773	0.0292806			0.0305446	-0.0133714			0.0453361	-0.0133714			0.0184524	0.020261			0.0332902	0.020261				0.195349				0.183908
													0.0446266	0.0202192			0.054501	0.0202192			0.0394362	-0.00457674			0.0332774	-0.00457674			0.0269516	0.0166764			0.0287308	0.0166764				0.204651				0.16092
													0.0543376	0.0247392			0.0543833	0.0247392			0.0218862	9.81907e-05			0.0287814	9.81907e-05			0.00978049	0.0351152			0.0520775	0.0351152				0.2				0.356322
													0.0458156	0.0166696			0.0484832	0.0166696			0.0423612	-0.00885915			0.0325948	-0.00885915			0.0303933	0.0336126			0.0370889	0.0336126				0.325581				0.183908
													0.0599321	0.0151216			0.052037	0.0151216			0.0251352	-0.00522619			0.0289988	-0.00522619			0.0294172	0.0116907			0.0313633	0.0116907				0.148837				0.344828
													0.0521778	0.0194798			0.053314	0.0194798			0.0425952	-0.00579076			0.0456226	-0.00579076			0.0260728	0.0256555			0.0310877	0.0256555				0.148837				0.183908
													0.060922	0.0243922			0.0394639	0.0243922			0.0391674	-0.00242668			0.0411984	-0.00242668			0.0196351	0.0183483			0.0480841	0.0183483				0.125581				0.333333
													0.0467564	0.0166103			0.0506175	0.0166103			0.0194515	0.00250503			0.0172816	0.00250503			0.0308439	0.0218052			0.0251707	0.0218052				0.176744				0.298851
													0.056247	0.0147258			0.0444334	0.0147258			0.0373511	-0.0105672			0.0410929	-0.0105672			0.0226406	0.0184738			0.0453954	0.0184738				0.162791				0.229885
													0.0499553	0.0290885			0.0469697	0.0290885			0.0279259	-0.000645364			0.0353797	-0.000645364			0.0217807	0.0210404			0.0592549	0.0210404				0.213953				0.172414
													0.0485223	0.0171819			0.0585396	0.0171819			0.0431166	0.00934022			0.0455887	0.00934022			0.0525295	0.00676706			0.0333822	0.00676706				0.232558				0.390805
													0.0408696	0.0186735			0.0508551	0.0186735			0.0265302	-0.0034588			0.0253416	-0.0034588			0.0423181	0.0220127			0.0162503	0.0220127				0.260465				0.402299
													0.0574408	0.0269044			0.0549906	0.0269044			0.0297377	-0.00477096			0.0387629	-0.00477096			0.0205577	0.011126			0.0250331	0.011126				0.269767				0.218391
													0.0525256	0.0168841			0.0563293	0.0168841			0.0308946	-0.00963513			0.0567124	-0.00963513			0.0277822	0.0120108			0.0437508	0.0120108				0.125581				0.218391
													0.0450935	0.024886			0.0560472	0.024886			0.0180201	0.000509893			0.0483807	0.000509893			0.0263059	0.0120454			0.0355756	0.0120454				0.190698				0.333333
													0.052349	0.0218016			0.0381426	0.0218016			0.0288502	0.00156691			0.0312244	0.00156691			0.016567	0.0208635			0.0390747	0.0208635				0.24186				0.137931
													0.0552484	0.0271173			0.056005	0.0271173			0.0417268	-0.0218175			0.0399249	-0.0218175			0.036614	0.0328019			0.0435708	0.0328019				0.204651				0.344828
													0.0469121	0.0174928			0.0444244	0.0174928			0.0258453	-0.00586113			0.0286214	-0.00586113			0.0244105	0.0302567			0.0213174	0.0302567				0.204651				0.264368
													0.0468506	0.0218566			0.0559099	0.0218566			0.0473821	0.00628039			0.0373706	0.00628039			0.0274511	0.0130378			0.032985	0.0130378				0.153488				0.367816
													0.0443064	0.0154949			0.0447304	0.0154949			0.00237456	-0.00821942			0.045163	-0.00821942			0.0490026	0.019745			0.0250068	0.019745				0.265116				0.091954
													0.0483524	0.0248507			0.0473341	0.0248507			0.0367923	0.00475985			0.0517607	0.00475985			0.027236	-0.00168035			0.0483319	-0.00168035				0.139535				0.091954
													0.0601252	0.0193253			0.0501171	0.0193253			0.037345	0.000843555			0.0217477	0.000843555			0.0269861	0.0351333			0.0371326	0.0351333				0.24186				0.264368
													0.0484111	0.0170683			0.0667968	0.0170683			0.0178944	0.00176771			0.0251043	0.00176771			0.0307205	0.00813329			0.0464365	0.00813329				0.306977				0.137931
													0.0491252	0.0168685			0.057636	0.0168685			0.0297318	-0.0090726			0.0580436	-0.0090726			0.0294452	0.00096328			0.039562	0.00096328				0.181395				0.172414
													0.0514391	0.0240871			0.040896	0.0240871			0.0171796	-0.0238969			0.0453616	-0.0238969			0.0213035	0.0134871			0.0468985	0.0134871				0.148837				0.264368
													0.0469477	0.019229			0.0482247	0.019229			0.0222121	-0.0156964			0.0408983	-0.0156964			0.0159003	0.0176749			0.0296963	0.0176749				0.24186				0.321839
													0.0526402	0.0227171			0.0465232	0.0227171			0.0366953	-0.014927			0.0417419	-0.014927			0.0434587	0.0207094			0.0287553	0.0207094				0.15814				0.275862
													0.0472858	0.0280908			0.0402938	0.0280908			0.0259203	-0.0193152			0.0299616	-0.0193152			0.033542	0.0112028			0.035018	0.0112028				0.246512				0.344828
													0.0494027	0.018842			0.0471793	0.018842			0.0198585	-0.0100266			0.0462788	-0.0100266			0.0373618	0.0304018			0.0264847	0.0304018				0.237209				0.356322
													0.0583355	0.0235447			0.0426958	0.0235447			0.0249399	0.0205754			0.025605	0.0205754			0.0189707	0.0226023			0.0257	0.0226023				0.190698				0.091954
													0.0593448	0.0215354			0.0449485	0.0215354			0.0302733	-0.0108053			0.0212045	-0.0108053			0.0375139	0.028564			0.0251445	0.028564				0.232558				0.252874
													0.0444783	0.0233071			0.0435668	0.0233071			0.0237903	-0.00570071			0.0480005	-0.00570071			0.0185852	0.0388041			0.0323314	0.0388041				0.181395				0.229885
													0.0544326	0.0203033			0.0425789	0.0203033			0.0278918	0.000357923			0.0545391	0.000357923			0.0309496	0.0203511			0.0650671	0.0203511				0.251163				0.287356
													0.052377	0.01693			0.0580796	0.01693			0.0232971	-0.00635673			0.061046	-0.00635673			0.0197478	0.0243195			0.0264049	0.0243195				0.232558				0.114943
													0.0598169	0.0117991			0.0538445	0.0117991			0.040931	-0.00191195			0.0502863	-0.00191195			0.0307254	0.0289829			0.030806	0.0289829				0.265116				0.448276
													0.0565892	0.021482			0.0430772	0.021482			0.0192176	0.00379018			0.0133875	0.00379018			0.0265639	0.0286454			0.0332874	0.0286454				0.223256				0.195402
													0.055217	0.0198492			0.0504958	0.0198492			0.0199996	-0.0158809			0.028105	-0.0158809			0.0328463	0.031732			0.0389927	0.031732				0.0930233				0.298851
													0.0488821	0.0201253			0.0531627	0.0201253			0.0410572	-0.0243771			0.0286596	-0.0243771			0.0323157	0.0138759			0.0450304	0.0138759				0.186047				0.091954
													0.0533812	0.0155834			0.0614207	0.0155834			0.0350496	0.00782134			0.00811431	0.00782134			0.0125768	0.0250269			0.0364319	0.0250269				0.167442				0.206897
													0.0555289	0.0289877			0.0558938	0.0289877			0.0280715	-0.00793401			0.0423657	-0.00793401			0.0246174	0.0216659			0.0276444	0.0216659				0.153488				0.114943
													0.0500249	0.0224615			0.0584997	0.0224615			0.0214111	-0.00637208			0.0280426	-0.00637208			0.0186431	0.0249013			0.0310992	0.0249013				0.134884				0.413793
													0.063507	0.0165731			0.0593597	0.0165731			0.0271046	0.0116976			0.0434088	0.0116976			0.0348485	0.0179098			0.0341984	0.0179098				0.288372				0.310345
													0.0468282	0.022013			0.0550725	0.022013			0.0276155	-0.0126352			0.0369148	-0.0126352			0.0367319	0.0227641			0.0443495	0.0227641				0.0976744				0.367816
													0.0522704	0.0170665			0.0481965	0.0170665			0.0235008	0.0149954			0.0621996	0.0149954			0.028805	0.0170162			0.0378489	0.0170162				0.181395				0.298851
													0.0490987	0.0191625			0.061538	0.0191625			0.0208625	-0.000814838			0.04073	-0.000814838			0.0418815	0.0189626			0.0458632	0.0189626				0.0837209				0.172414
													0.0458852	0.0192874			0.0529538	0.0192874			0.0504416	0.0119065			0.0484576	0.0119065			0.0250747	-0.00175721			0.056629	-0.00175721				0.167442				0.298851
													0.0517188	0.0186641			0.0561933	0.0186641			0.0195074	-0.00493211			0.0434171	-0.00493211			0.0374358	0.0129502			0.0548607	0.0129502				0.130233				0.137931
													0.0568685	0.0276974			0.0407261	0.0276974			0.0102983	-0.0173291			0.0402679	-0.0173291			0.0234706	0.0310326			0.0319031	0.0310326				0.15814				0.37931
													0.0542671	0.0191476			0.0430677	0.0191476			0.0190375	-0.0127903			0.047284	-0.0127903			0.0152127	0.0201348			0.0264418	0.0201348				0.176744				0.218391
													0.0380999	0.0159082			0.041604	0.0159082			0.0157717	-0.00920047			0.0382515	-0.00920047			0.0304808	0.0215658			0.0375246	0.0215658				0.176744				0.16092
													0.0450035	0.0218263			0.0526519	0.0218263			0.0334957	-0.000905151			0.0271384	-0.000905151			0.0205207	0.0240738			0.0330666	0.0240738				0.12093				0.321839
													0.0513258	0.0129111			0.0471208	0.0129111			0.023714	-0.0317217			0.0378991	-0.0317217			0.0458283	0.00642362			0.0142074	0.00642362				0.148837				0.229885
													0.0444869	0.0254549			0.0525819	0.0254549			0.0335879	0.00683699			0.0401811	0.00683699			0.0337081	0.0210994			0.0383008	0.0210994				0.209302				0.298851
													0.0494444	0.0236573			0.0564884	0.0236573			0.0305755	0.00182773			0.0397876	0.00182773			0.0114466	0.0486864			0.0255955	0.0486864				0.15814				0.252874
													0.0413014	0.0222757			0.0601577	0.0222757			0.034488	-0.00775685			0.0357069	-0.00775685			0.0259853	0.026479			0.0328136	0.026479				0.0790698				0.218391
													0.0576441	0.0199541			0.060963	0.0199541			0.0438361	0.00291076			0.0323431	0.00291076			0.0262084	0.00920039			0.0417963	0.00920039				0.172093				0.310345
													0.0510363	0.020899			0.0469852	0.020899			0.0130432	0.0219271			0.029188	0.0219271			0.0360907	0.0126982			0.0390647	0.0126982				0.12093				0.241379
													0.0506138	0.0225918			0.0597499	0.0225918			0.0298011	-0.0113516			0.0493167	-0.0113516			0.0396823	0.0101484			0.0122201	0.0101484				0.227907				0.195402
													0.0563607	0.0233192			0.0525328	0.0233192			0.0464716	-0.00401929			0.00811567	-0.00401929			0.038236	0.010262			0.0391526	0.010262				0.246512				0.183908
													0.0455782	0.0236144			0.0614879	0.0236144			0.0388388	-0.0328913			0.028322	-0.0328913			0.0308343	0.0227979			0.0391842	0.0227979				0.0883721				0.195402
													0.045121	0.0213881			0.0491846	0.0213881			0.0482568	-0.00941752			0.0249925	-0.00941752			0.0154245	0.012304			0.0235343	0.012304				0.237209				0.287356
													0.0607683	0.0184629			0.042826	0.0184629			0.0404812	0.000486837			0.0248168	0.000486837			0.031377	0.0151864			0.0366543	0.0151864				0.15814				0.241379
													0.0558909	0.0208035			0.0475359	0.0208035			0.0215391	-0.0174774			0.0407397	-0.0174774			0.0315544	0.0212594			0.029804	0.0212594				0.153488				0.091954
													0.0485674	0.0247068			0.0558075	0.0247068			0.0246638	-0.0135342			0.0379761	-0.0135342			0.0183221	0.0185096			0.0180346	0.0185096				0.213953				0.333333
													0.0578362	0.0207498			0.0534584	0.0207498			0.030214	-0.0130992			0.0536908	-0.0130992			0.0379326	0.0240933			0.0624432	0.0240933				0.186047				0.257732
													0.0420079	0.0154646			0.0565313	0.0154646			0.0233107	-0.00677643			0.0115037	-0.00677643			0.0180951	0.036531			0.021687	0.036531				0.218605				0.360825
													0.0587138	0.0238164			0.0421329	0.0238164			0.0113705	-0.0113359			0.0555213	-0.0113359			0.0400127	0.0125283			0.0325982	0.0125283				0.209302				0.247423
													0.0487922	0.0209888			0.0472983	0.0209888			0.0133255	-0.00750314			0.0712754	-0.00750314			0.0262827	0.0321459			0.0341768	0.0321459				0.172093				0.28866
													0.062795	0.00775929			0.0672308	0.00775929			0.0448994	-0.00523364			0.068983	-0.00523364			0.0182549	0.0126448			0.0251199	0.0126448				0.130233				0.175258
													0.0500224	0.018244			0.0597002	0.018244			0.0194891	0.0088195			0.0482536	0.0088195			0.0209891	0.0206343			0.0355445	0.0206343				0.269767				0.298969
													0.055484	0.021869			0.0474665	0.021869			0.0357184	-0.00320766			0.0356682	-0.00320766			0.0294041	0.01809			0.0510342	0.01809				0.139535				0.247423
													0.0522863	0.0259198			0.0580576	0.0259198			0.0243235	0.00567334			0.0395291	0.00567334			0.0240363	0.0173744			0.0283911	0.0173744				0.293023				0.43299
													0.0488603	0.0161567			0.0488964	0.0161567			0.0315774	0.00441004			0.0454793	0.00441004			0.0281838	0.0323527			0.0405541	0.0323527				0.162791				0.28866
													0.0418352	0.0262122			0.0433112	0.0262122			0.0333364	-0.0123371			0.0494129	-0.0123371			0.0372114	0.0162157			0.0377743	0.0162157				0.325581				0.443299
													0.0581983	0.0238557			0.0569584	0.0238557			0.0233888	-0.0174571			0.0493199	-0.0174571			0.0361362	0.0065782			0.0417859	0.0065782				0.125581				0.216495
													0.0550133	0.0179333			0.0502817	0.0179333			0.0373694	-0.00526917			0.0335672	-0.00526917			0.0265022	0.00320053			0.0348385	0.00320053				0.251163				0.268041
													0.0503332	0.0139361			0.0496398	0.0139361			0.0288552	-0.0157354			0.0368857	-0.0157354			0.0421814	0.0168794			0.0318156	0.0168794				0.2				0.391753
													0.0581787	0.0291436			0.0437826	0.0291436			0.0109933	0.0123687			0.0437637	0.0123687			0.0201257	0.0204732			0.0235842	0.0204732				0.227907				0.226804
													0.0409502	0.0207719			0.0486491	0.0207719			0.0236508	-0.0136856			0.019843	-0.0136856			0.022122	0.0250925			0.0391403	0.0250925				0.190698				0.309278
													0.0473985	0.0199281			0.0380371	0.0199281			0.0201338	-0.0043752			0.0334652	-0.0043752			0.0354351	0.0424963			0.0358668	0.0424963				0.139535				0.515464
													0.0571104	0.0240698			0.04871	0.0240698			0.0120145	0.000354508			0.0502446	0.000354508			0.0150299	0.0336627			0.0413365	0.0336627				0.265116				0.154639
													0.0531959	0.0227379			0.0533542	0.0227379			0.0250166	-0.0100486			0.0416031	-0.0100486			0.0445053	0.0133227			0.0620632	0.0133227				0.176744				0.206186
													0.0495161	0.0291935			0.0544807	0.0291935			0.0338457	-0.0230884			0.0338485	-0.0230884			0.0508695	0.0114757			0.0367669	0.0114757				0.274419				0.216495
													0.0528466	0.0228318			0.0520355	0.0228318			0.042367	0.00223183			0.0404602	0.00223183			0.0320702	0.0245585			0.0129606	0.0245585				0.209302				0.206186
													0.0521188	0.0184784			0.0409806	0.0184784			0.0381086	0.00161799			0.0338584	0.00161799			0.0441587	0.0191415			0.020371	0.0191415				0.274419				0.298969
													0.0549448	0.016232			0.0497653	0.016232			0.0218519	-0.00777897			0.0590141	-0.00777897			0.0171721	0.0146399			0.0458789	0.0146399				0.181395				0.226804
													0.0545548	0.0227513			0.0517263	0.0227513			0.0320577	0.0018609			0.0507882	0.0018609			0.0289114	0.0246713			0.0501969	0.0246713				0.213953				0.381443
													0.0496798	0.0275692			0.0573016	0.0275692			0.017981	-0.0151288			0.0150452	-0.0151288			0.0297564	0.00825335			0.0395127	0.00825335				0.148837				0.195876
													0.0456322	0.0248965			0.0457873	0.0248965			0.0323732	-0.0162871			0.0468659	-0.0162871			0.0165581	0.0255198			0.0521707	0.0255198				0.15814				0.175258
													0.0527184	0.0172024			0.0472046	0.0172024			0.0272016	-0.00930912			0.0303744	-0.00930912			0.0310202	0.0195892			0.044931	0.0195892				0.144186				0.360825
													0.05549	0.0191217			0.0556203	0.0191217			0.0520157	-0.0147473			0.0368665	-0.0147473			0.0321518	0.00664174			0.0428671	0.00664174				0.352941				0.463918
													0.0515729	0.0168832			0.0577741	0.0168832			0.0435499	-0.00206115			0.0150908	-0.00206115			0.0236669	0.0186023			0.0273366	0.0186023				0.308824				0.309278
													0.0557111	0.0274517			0.067001	0.0274517			0.0401332	-0.0168721			0.0370314	-0.0168721			0.0321412	0.0261627			0.0387059	0.0261627				0.308824				0.371134
													0.0512911	0.0246656			0.049806	0.0246656			0.0173113	-0.00709511			0.0262894	-0.00709511			0.0181799	0.00147285			0.0617948	0.00147285				0.235294				0.216495
													0.0465175	0.0179049			0.0586614	0.0179049			0.0363076	-0.0212			0.0279762	-0.0212			0.0339384	0.0185592			0.0446891	0.0185592				0.382353				0.412371
													0.0506274	0.0260448			0.0615282	0.0260448			0.0286096	0.000419494			0.0494727	0.000419494			0.0230906	0.0338904			0.0202423	0.0338904				0.411765				0.28866
													0.0533705	0.0234714			0.0373583	0.0234714			0.0305449	-0.0103541			0.0445405	-0.0103541			0.0277665	0.0408517			0.0502656	0.0408517				0.264706				0.350515
													0.0544507	0.0152634			0.0601835	0.0152634			0.0192087	-0.00224842			0.0352848	-0.00224842			0.0277084	0.020604			0.0248733	0.020604				0.367647				0.309278
													0.046675	0.026482			0.0429189	0.026482			0.0306412	-0.0115577			0.045395	-0.0115577			0.020187	-0.0044236			0.0407479	-0.0044236				0.117647				0.278351
													0.044857	0.0170824			0.044073	0.0170824			0.0255402	0.00393047			0.0222077	0.00393047			0.0226378	0.0114356			0.0259945	0.0114356				0.308824				0.134021
													0.0487179	0.0123943			0.0447772	0.0123943			0.026114	-0.0053986			0.0586083	-0.0053986			0.0205191	0.0383207			0.0375459	0.0383207				0.294118				0.185567
													0.0543984	0.0206677			0.0464812	0.0206677			0.018766	-0.0112904			0.0377202	-0.0112904			0.0281032	0.00755821			0.0262778	0.00755821				0.279412				0.360825
													0.0490819	0.0191255			0.0547127	0.0191255			0.0382003	0.00534245			0.0359484	0.00534245			0.0421895	0.0162906			0.0437434	0.0162906				0.279412				0.175258
													0.0540831	0.0169819			0.0582843	0.0169819			0.0425968	-0.0100504			0.0399549	-0.0100504			0.0281013	0.0181603			0.0371707	0.0181603				0.308824				0.443299
													0.0492924	0.0148184			0.0440782	0.0148184			0.0139011	0.000560425			0.051616	0.000560425			0.0319771	0.0239482			0.0305624	0.0239482				0.382353				0.164948
													0.0494873	0.0199991			0.035022	0.0199991			0.0405328	-0.00524308			0.034951	-0.00524308			0.0331667	0.0219021			0.0264996	0.0219021				0.323529				0.206186
													0.0516863	0.0123528			0.0436376	0.0123528			0.05184	0.011652			0.0524102	0.011652			0.0322436	0.0138718			0.0210372	0.0138718				0.264706				0.103093
													0.0505575	0.0198922			0.0754973	0.0198922			0.0340421	-0.0102206			0.04698	-0.0102206			0.0366462	0.0110207			0.0484623	0.0110207				0.205882				0.298969
													0.0538606	0.0231584			0.0491316	0.0231584			0.0221049	-0.0283169			0.0314257	-0.0283169			0.0196998	0.00603038			0.0386995	0.00603038				0.279412				0.278351
													0.0495236	0.0172941			0.0598088	0.0172941			0.0319238	-0.00109607			0.0409707	-0.00109607			0.0151498	0.0215683			0.0300208	0.0215683				0.308824				0.329897
													0.0515275	0.0164686			0.0581682	0.0164686			0.036129	0.00275967			0.0376749	0.00275967			0.0462118	0.0146919			0.0261979	0.0146919				0.308824				0.185567
													0.0517323	0.0239188			0.0453533	0.0239188			0.0244301	-0.000213118			0.0434922	-0.000213118			0.0521928	0.0250286			0.0228259	0.0250286				0.191176				0.226804
													0.0498295	0.0153506			0.0476224	0.0153506			0.0236842	-0.0214839			0.0516086	-0.0214839			0.0167988	0.0134475			0.0182535	0.0134475				0.294118				0.14433
													0.050352	0.0249588			0.058193	0.0249588			0.0577268	-0.0177225			0.038047	-0.0177225			0.0348976	0.021475			0.0326474	0.021475				0.352941				0.206186
													0.0468612	0.0155887			0.0507257	0.0155887			0.0204525	-0.00663426			0.056263	-0.00663426			0.0347013	0.022872			0.0334422	0.022872				0.191176				0.257732
													0.0523415	0.022621			0.0434738	0.022621			0.0377327	-0.0195927			0.0621747	-0.0195927			0.0450309	0.0117071			0.0430525	0.0117071				0.220588				0.226804
													0.0507939	0.0138732			0.0630604	0.0138732			0.0402752	-0.00347797			0.0402317	-0.00347797			0.017845	0.00606639			0.0393177	0.00606639				0.205882				0.381443
													0.0584934	0.0185859			0.0479721	0.0185859			0.052761	0.0027718			0.0409732	0.0027718			0.0368777	0.00443571			0.016005	0.00443571				0.294118				0.360825
													0.0532497	0.0184154			0.0495626	0.0184154			0.0247563	0.00438734			0.0427814	0.00438734			0.0316719	0.0193281			0.0206639	0.0193281				0.25				0.360825
													0.0519025	0.0153319			0.0543143	0.0153319			0.0270352	-0.00537918			0.0214101	-0.00537918			0.029541	0.00750333			0.0536942	0.00750333				0.235294				0.350515
													0.0496572	0.0162519			0.0537896	0.0162519			0.0422561	-0.00535748			0.0376294	-0.00535748			0.0290619	0.0326195			0.0477158	0.0326195				0.338235				0.350515
													0.0521535	0.0252045			0.0473193	0.0252045			0.0196409	-0.00724189			0.0340655	-0.00724189			0.0196542	0.0207016			0.034138	0.0207016				0.176471				0.43299
													0.046577	0.0219777			0.0443089	0.0219777			0.0511401	0.000788051			0.0328904	0.000788051			0.031265	0.0361585			0.00381465	0.0361585				0.294118				0.525773
													0.0479042	0.0226843			0.0516789	0.0226843			0.0369333	-0.0198476			0.0587029	-0.0198476			0.0290505	0.0317881			0.0335318	0.0317881				0.220588				0.340206
													0.0435451	0.0211383			0.0448718	0.0211383			0.0333972	0.0101205			0.046209	0.0101205			0.0316617	0.0269874			0.0303826	0.0269874				0.294118				0.412371
													0.0486855	0.0210956			0.0469884	0.0210956			0.0413935	0.0201678			0.0267045	0.0201678			0.0372352	0.0176007			0.0463312	0.0176007				0.308824				0.319588
													0.0557153	0.0211823			0.0399379	0.0211823			0.0335639	-0.0172303			0.0359315	-0.0172303			0.0296057	0.0172018			0.0455107	0.0172018				0.338235				0.216495
													0.0493186	0.0174131			0.0484633	0.0174131			0.0385729	-0.0110291			0.0336654	-0.0110291			0.016405	0.0240317			0.0234808	0.0240317				0.294118				0.329897
													0.0520586	0.0218984			0.0634021	0.0218984			0.0196629	-0.010672			0.0626792	-0.010672			0.0168645	0.0224188			0.0373964	0.0224188				0.220588				0.206186
													0.043836	0.0202575			0.0474201	0.0202575			0.0368026	-0.0217844			0.0294821	-0.0217844			0.0275235	0.0215094			0.0336534	0.0215094				0.235294				0.206186
													0.0641833	0.014793			0.0454321	0.014793			0.017219	0.000259587			0.0535674	0.000259587			0.0329123	0.00147717			0.0384723	0.00147717				0.205882				0.195876
													0.0526862	0.0194783			0.0690026	0.0194783			0.0256537	-0.00461854			0.0542643	-0.00461854			0.0301259	0.016654			0.0521711	0.016654				0.25				0.247423
													0.0524336	0.0292246			0.0625402	0.0292246			0.00596841	2.82793e-05			0.0270442	2.82793e-05			0.0335622	0.0108652			0.0314649	0.0108652				0.161765				0.175258
													0.056299	0.0180864			0.0512658	0.0180864			0.032267	-0.00127217			0.0511572	-0.00127217			0.0342425	0.0229857			0.0383517	0.0229857				0.176471				0.195876
													0.044532	0.0233917			0.0564802	0.0233917			0.0139854	-0.00936926			0.0305882	-0.00936926			0.0273187	0.0232987			0.0457116	0.0232987				0.220588				0.14433
													0.0519576	0.0251321			0.040758	0.0251321			0.0294218	-0.0224053			0.0513	-0.0224053			0.0353188	0.0243421			0.0494858	0.0243421				0.382353				0.164948
													0.0478232	0.0222327			0.046037	0.0222327			0.0282931	-0.0207168			0.0384803	-0.0207168			0.028632	0.0195965			0.0316482	0.0195965				0.205882				0.206186
													0.0481756	0.0187476			0.0503927	0.0187476			0.0233513	-0.0069273			0.0192165	-0.0069273			0.0430167	0.0283172			0.0166335	0.0283172				0.367647				0.185567
													0.0511826	0.022388			0.0425051	0.022388			0.0359322	-0.00383452			0.028473	-0.00383452			0.0206188	0.0167267			0.0568995	0.0167267				0.308824				0.175258
													0.0451674	0.0206768			0.0430549	0.0206768			0.0410539	-0.0107197			0.0381566	-0.0107197			0.0339792	0.0137696			0.0409312	0.0137696				0.279412				0.175258
													0.0540918	0.0250788			0.0479713	0.0250788			0.0290508	-0.00678641			0.0165746	-0.00678641			0.0371275	0.0165483			0.0319505	0.0165483				0.279412				0.278351
													0.05279	0.0210411			0.0480163	0.0210411			0.0281746	-0.0302291			0.0252564	-0.0302291			0.0213845	0.020267			0.0187213	0.020267				0.397059				0.123711
													0.0591893	0.0229718			0.048589	0.0229718			0.0340552	-0.00314158			0.0535395	-0.00314158			0.0363528	0.0206838			0.0301677	0.0206838				0.294118				0.175258
													0.0487311	0.0241364			0.0521969	0.0241364			0.0316899	0.00364902			0.0332848	0.00364902			0.0466931	0.022487			0.0504209	0.022487				0.132353				0.237113
													0.0559133	0.0206463			0.0498558	0.0206463			0.0262662	-0.0203088			0.0357711	-0.0203088			0.0197218	0.0158721			0.0386255	0.0158721				0.191176				0.14433
													0.0538268	0.0187917			0.0601301	0.0187917			0.0217977	-0.00313763			0.0475947	-0.00313763			0.0194788	0.0293194			0.0456866	0.0293194				0.147059				0.216495
													0.0646107	0.0279312			0.0608809	0.0279312			0.0288254	0.00179831			0.0327257	0.00179831			0.0446513	0.0360513			0.0330069	0.0360513				0.191176				0.226804
													0.0471441	0.0301504			0.0483165	0.0301504			0.0226565	0.00517555			0.0428129	0.00517555			0.0317895	0.0168417			0.0458733	0.0168417				0.191176				0.0824742
													0.0485645	0.0203296			0.0570385	0.0203296			0.0183186	-0.0248074			0.04807	-0.0248074			0.0360035	0.0109323			0.0117751	0.0109323				0.176471				0.206186
													0.0560281	0.0215636			0.0512133	0.0215636			0.0433738	-0.00436941			0.0343686	-0.00436941			0.00923074	0.0136989			0.032193	0.0136989				0.147059				0.185567
													0.0488199	0.0137932			0.04258	0.0137932			0.0106252	-0.018001			0.0167661	-0.018001			0.0356981	0.00243707			0.0228188	0.00243707				0.30303				0.226804
													0.0540367	0.0266627			0.0639291	0.0266627			0.0309184	-0.0191172			0.0209752	-0.0191172			0.0295671	0.0278367			0.0389318	0.0278367				0.363636				0.226804
													0.0496923	0.0261315			0.0557196	0.0261315			0.0368938	-0.00020792			0.0301136	-0.00020792			0.0209766	0.0216608			0.0476542	0.0216608				0.30303				0.402062
													0.0512039	0.0159931			0.0493907	0.0159931			0.011954	0.0123218			0.0424421	0.0123218			0.0375101	0.0162699			0.0313471	0.0162699				0.257576				0.195876
													0.0458202	0.0223906			0.0508782	0.0223906			0.0450221	-0.00662268			0.0176284	-0.00662268			0.0261702	0.0104152			0.0522329	0.0104152				0.257576				0.381443
													0.0553916	0.014472			0.0577521	0.014472			0.0180211	0.00509088			0.0353176	0.00509088			0.0283195	0.0266156			0.0349973	0.0266156				0.242424				0.350515
													0.0544116	0.0277132			0.0456222	0.0277132			0.0151456	-0.021741			0.0166783	-0.021741			0.0131937	0.00488184			0.0359968	0.00488184				0.30303				0.175258
													0.0557607	0.0156966			0.0488977	0.0156966			0.0363409	-0.0117331			0.0393959	-0.0117331			0.0294729	0.0237183			0.0375667	0.0237183				0.469697				0.226804
													0.0468241	0.0182348			0.0536434	0.0182348			0.0304085	-0.00633898			0.0405704	-0.00633898			0.0455046	0.027774			0.0323291	0.027774				0.272727				0.237113
													0.0425486	0.0233			0.0564155	0.0233			0.0199714	-0.00367809			0.0528233	-0.00367809			0.0248454	0.0209123			0.0353361	0.0209123				0.242424				0.154639
													0.0460549	0.0170067			0.0543017	0.0170067			0.0315047	0.0126932			0.0431746	0.0126932			0.0178155	0.0178412			0.0392814	0.0178412				0.227273
													0.0541458	0.0276497			0.0563733	0.0276497			0.0507651	-0.0244011			0.0384947	-0.0244011			0.0349497	0.018246			0.0302786	0.018246				0.242424
													0.0539053	0.017742			0.0528063	0.017742			0.0329246	-0.00797634			0.021736	-0.00797634			0.0362445	0.0183751			0.0356641	0.0183751				0.363636
													0.0533915	0.0264992			0.0458776	0.0264992			0.0289838	0.00516742			0.0416462	0.00516742			0.0294054	0.0185816			0.0393023	0.0185816				0.424242
													0.0524219	0.0239239			0.0574406	0.0239239			0.0210131	0.00188174			0.0545138	0.00188174			0.0381684	0.0251773			0.0258405	0.0251773				0.272727
													0.0528141	0.0285735			0.0543579	0.0285735			0.0241191	-0.0102912			0.0271083	-0.0102912			0.0277568	0.012113			0.0262638	0.012113				0.212121
													0.0525154	0.0184			0.0582845	0.0184			0.0313324	-0.000539496			0.0593005	-0.000539496			0.0194848	0.0203785			0.0232765	0.0203785				0.30303
													0.0472584	0.0174666			0.0475349	0.0174666			0.0227844	0.00114111			0.0334938	0.00114111			0.0348773	0.027646			0.0603972	0.027646				0.318182
													0.0542821	0.0243608			0.0506313	0.0243608			0.0268654	-0.00632186			0.021279	-0.00632186			0.019401	0.0275992			0.0576088	0.0275992				0.454545
													0.0585381	0.013251			0.0650606	0.013251			0.0188866	-0.0101488			0.0319448	-0.0101488			0.038087	0.0295057			0.0403484	0.0295057				0.242424
													0.0510142	0.0259712			0.0545037	0.0259712			0.0324463	0.0185218			0.0461879	0.0185218			0.0302614	0.0243978			0.0544145	0.0243978				0.287879
													0.0610198	0.0179262			0.0572215	0.0179262			0.0253715	-0.0085706			0.0326508	-0.0085706			0.0125078	0.0208035			0.0382566	0.0208035				0.393939
													0.0464813	0.0166398			0.0413504	0.0166398			0.0105396	-0.00872435			0.0410969	-0.00872435			0.0394947	0.0178851			0.0594793	0.0178851				0.272727
													0.0554172	0.0195669			0.0540946	0.0195669			0.0233967	-0.0135655			0.0290231	-0.0135655			0.00972855	0.0200938			0.0474742	0.0200938				0.242424
													0.0497287	0.0221686			0.0601049	0.0221686			0.0176817	-0.0145948			0.0199895	-0.0145948			0.048139	0.012931			0.0352344	0.012931				0.287879
													0.0527045	0.0215452			0.0423633	0.0215452			0.0461581	-0.0130694			0.0535742	-0.0130694			0.0473602	0.0278665			0.0312726	0.0278665				0.227273
													0.0510456	0.0129722			0.0475697	0.0129722			0.0384645	0.0116077			0.0282858	0.0116077			0.0260526	0.0232102			0.0292521	0.0232102				0.212121
													0.0491362	0.0192819			0.041425	0.0192819			0.00870861	-0.000286227			0.0517052	-0.000286227			0.00289657	0.0322641			0.0448223	0.0322641				0.257576
													0.0535572	0.019286			0.0491451	0.019286			0.0287655	-0.0120015			0.0279273	-0.0120015			0.0262895	0.0294934			0.0232015	0.0294934				0.19697
													0.0542494	0.0174453			0.0406587	0.0174453			0.0205457	-0.022122			0.0444894	-0.022122			0.0207631	0.00951125			0.0426847	0.00951125				0.378788
													0.0556611	0.0230804			0.0484969	0.0230804			0.0145241	0.00931361			0.0219656	0.00931361			0.0171278	0.0256997			0.0340507	0.0256997				0.409091
													0.0546672	0.0255957			0.053106	0.0255957			0.0186587	-0.0122187			0.0133061	-0.0122187			0.048283	0.00381119			0.0455608	0.00381119				0.257576
													0.0448979	0.0217577			0.0457686	0.0217577			0.0532089	0.0122026			0.0410277	0.0122026			0.0253585	0.0151062			0.0115953	0.0151062				0.530303
													0.0519352	0.0217293			0.0408959	0.0217293			0.0364439	-0.021605			0.0405437	-0.021605			0.0374005	0.0215441			0.0332545	0.0215441				0.257576
													0.0534791	0.016257			0.0555643	0.016257			0.0273396	0.00263728			0.0168603	0.00263728			0.0324511	0.0204511			0.0270794	0.0204511				0.30303
													0.048366	0.0208092			0.0535031	0.0208092			0.017281	-0.0188524			0.02022	-0.0188524			0.0589785	0.0102125			0.0264414	0.0102125				0.484848
													0.0538024	0.0258779			0.0593552	0.0258779			0.0291607	0.000747705			0.0368519	0.000747705			0.0436191	0.0132307			0.0395325	0.0132307				0.363636
													0.058547	0.0190589			0.0501702	0.0190589			0.0372452	0.0149479			0.0226058	0.0149479			0.0124914	0.0088808			0.0377985	0.0088808				0.378788
													0.0569221	0.0205738			0.0616118	0.0205738			0.0167617	0.00500857			0.0545988	0.00500857			0.0340352	0.0152691			0.0358941	0.0152691				0.560606
													0.0537627	0.020098			0.0477	0.020098			0.0307311	-0.00921495			0.050539	-0.00921495			0.00975282	0.0379831			0.0362747	0.0379831				0.393939
													0.0449977	0.0155596			0.0465555	0.0155596			0.0314654	-0.00951555			0.0606089	-0.00951555			0.0402889	0.0224614			0.0319891	0.0224614				0.378788
													0.0441533	0.0174543			0.0568171	0.0174543			0.0371614	-0.010347			0.031508	-0.010347			0.0277084	0.0380098			0.0310024	0.0380098				0.212121
													0.0532823	0.0195339			0.0530846	0.0195339			0.0037456	-0.00611468			0.0333505	-0.00611468			0.0319562	0.037079			0.038674	0.037079				0.409091
													0.0543142	0.0217809			0.0490009	0.0217809			0.0216875	0.00354971			0.035906	0.00354971			0.0434313	0.00402258			0.0191183	0.00402258				0.318182
													0.0512811	0.0210867			0.049548	0.0210867			0.00732606	0.00743738			0.0390594	0.00743738			0.0307024	0.0286505			0.0240794	0.0286505				0.378788
													0.0618323	0.0243803			0.0618024	0.0243803			0.0320978	-0.00422633			0.0316266	-0.00422633			0.0340458	0.0264327			0.0382592	0.0264327				0.19697
													0.0522222	0.0211053			0.0586572	0.0211053			0.0152294	0.00812532			0.0380358	0.00812532			0.0445184	0.0198761			0.0312256	0.0198761				0.287879
													0.0548095	0.019208			0.062218	0.019208			0.0233478	-0.00672485			0.0422308	-0.00672485			0.0277543	0.0130286			0.0393448	0.0130286				0.287879
													0.0562387	0.0309789			0.0585889	0.0309789			0.0367462	-0.0078026			0.0312575	-0.0078026			0.0386211	0.0106449			0.0274823	0.0106449				0.318182
													0.0485911	0.0240566			0.0398736	0.0240566			0.0154388	-0.00489461			0.0368605	-0.00489461			0.0372625	0.0242291			0.0611139	0.0242291				0.287879
													0.0501807	0.0258889			0.047169	0.0258889			0.0273914	-0.0171915			0.0554769	-0.0171915			0.0148239	0.0252311			0.0295861	0.0252311				0.212121
													0.0497027	0.0180036			0.0543339	0.0180036			0.0334391	-0.00185475			0.0314913	-0.00185475			0.0318459	0.0197345			0.0139771	0.0197345				0.257576
													0.0576651	0.0264338			0.0336343	0.0264338			0.0193684	0.0116144			0.0342967	0.0116144			0.027275	0.0193059			0.0321797	0.0193059				0.151515
													0.0467541	0.00882675			0.0457289	0.00882675			0.017841	-0.00105307			0.0225033	-0.00105307			0.0468885	0.0261699			0.0464352	0.0261699				0.212121
													0.0511877	0.0261052			0.0496416	0.0261052			0.00855039	-0.0161539			0.0445805	-0.0161539			0.0325941	0.011627			0.0389533	0.011627				0.287879
													0.0559221	0.0140314			0.050919	0.0140314			0.0337348	-0.0256287			0.0139347	-0.0256287			0.0300161	0.0204918			0.0495231	0.0204918				0.166667
													0.0476291	0.0303705			0.0451917	0.0303705			0.0271868	-0.00138466			0.0379776	-0.00138466			0.041127	0.0147565			0.0192679	0.0147565				0.409091
													0.0479287	0.0269121			0.0452151	0.0269121			0.0144348	-0.00219125			0.0330588	-0.00219125			0.0439322	0.0218892			0.0393656	0.0218892				0.181818
													0.0494341	0.0218635			0.0528339	0.0218635			0.0375337	0.0170973			0.0137079	0.0170973			0.0292092	0.0221258			0.0475281	0.0221258				0.272727
													0.0527234	0.0214497			0.0446032	0.0214497			0.0159864	-0.0130244			0.0464121	-0.0130244			0.0356124	0.00635329			0.0258412	0.00635329
													0.0514192	0.0218352			0.0627733	0.0218352			0.0313466	-0.00226589			0.0137833	-0.00226589			0.0414957	0.0225268			0.0517725	0.0225268
													0.0542041	0.0177367			0.0667354	0.0177367			0.0205564	-0.00972635			0.0181413	-0.00972635			0.0267322	0.0233498			0.0280255	0.0233498
													0.0454497	0.0245138			0.0566107	0.0245138			0.018739	0.000737757			0.0432122	0.000737757			0.0325553	0.0175388			0.0239511	0.0175388
													0.0547438	0.0218325			0.0646705	0.0218325			0.0438276	-0.0116142			0.037977	-0.0116142			0.0367567	0.0191677			0.0217375	0.0191677
													0.0500538	0.0170955			0.0548627	0.0170955			0.0270422	-0.0048353			0.0356977	-0.0048353			0.0422347	0.0288441			0.025483	0.0288441
													0.0468617	0.0265654			0.0469385	0.0265654			0.033409	-0.00752583			0.0317214	-0.00752583			0.0105598	0.0190318			0.0409964	0.0190318
													0.0593609	0.0194323			0.0371514	0.0194323			0.0354596	-0.00304672			0.0581693	-0.00304672			0.029639	0.0113464			0.0441821	0.0113464
													0.0524549	0.0193785			0.0651898	0.0193785			0.0372719	-0.0183015			0.0427481	-0.0183015			0.0289207	0.0119557			0.0469562	0.0119557
													0.0423765	0.0257623			0.0482557	0.0257623			0.030041	-0.00676317			0.0495821	-0.00676317			0.024967	0.0166641			0.0456955	0.0166641
													0.0461771	0.0211294			0.0387644	0.0211294			0.0260162	-0.0255692			0.03397	-0.0255692			0.03151	0.0146808			0.0192981	0.0146808
													0.0580742	0.0171395			0.0628311	0.0171395			0.0266689	-0.0155767			0.00714677	-0.0155767			0.0454031	0.0255886			0.0497962	0.0255886
													0.0487039	0.0156713			0.042639	0.0156713			0.0432371	-0.000615415			0.0540502	-0.000615415			0.0268983	0.0150573			0.0381307	0.0150573
													0.0557857	0.0183548			0.0448277	0.0183548			0.0240852	-0.00469292			0.0306775	-0.00469292			0.0387987	0.0119547			0.0418563	0.0119547
													0.0501192	0.0282839			0.0484144	0.0282839			0.0382393	-0.0191873			0.0396767	-0.0191873			0.030121	-0.00101369			0.0237128	-0.00101369
													0.0491679	0.0193203			0.0539681	0.0193203			0.0415848	-0.0142826			0.0351697	-0.0142826			0.041522	0.0302707			0.0185843	0.0302707
													0.0425566	0.018079			0.0601574	0.018079			0.0314072	-0.00661207			0.047895	-0.00661207			0.0313703	0.0241895			0.0446394	0.0241895
													0.0514056	0.0329438			0.0598282	0.0329438			0.025634	-0.00739151			0.0316696	-0.00739151			0.0357179	0.0338874			0.0421931	0.0338874
													0.0506166	0.0211388			0.0552931	0.0211388			0.0123405	-0.00832821			0.0411061	-0.00832821			0.028074	0.0136203			0.0312491	0.0136203
													0.0587369	0.0246594			0.0544739	0.0246594			0.0260744	-0.00994362			0.0456146	-0.00994362			0.0356321	0.0241217			0.0212541	0.0241217
													0.0489172	0.0190542			0.0514837	0.0190542			0.0178154	-0.00729832			0.0422131	-0.00729832			0.018225	0.0263983			0.0355646	0.0263983
													0.0473873	0.0192727			0.0496174	0.0192727			0.0174265	0.00869116			0.021768	0.00869116			0.034993	0.00713082			0.0259557	0.00713082
													0.0529384	0.0224856			0.0618854	0.0224856			0.0222378	-0.00973594			0.0250756	-0.00973594			0.0230307	0.0129889			0.0543944	0.0129889
													0.0534468	0.0226913			0.0554084	0.0226913			0.0244527	-0.0118984			0.0407696	-0.0118984			0.0323758	0.0123551			0.0367828	0.0123551
													0.0474364	0.023183			0.052533	0.023183			0.0259307	-9.67019e-05			0.0443396	-9.67019e-05			0.0278427	-0.00346913			0.0440256	-0.00346913
													0.0470617	0.0214429			0.042637	0.0214429			0.0351516	-0.000760277			0.0303422	-0.000760277			0.0460187	0.0337339			0.0445154	0.0337339
													0.0652624	0.0208416			0.0589467	0.0208416			0.0264431	-0.0144289			0.0288378	-0.0144289			0.0324984	0.0193549			0.0293605	0.0193549
													0.0461192	0.0236193			0.0563657	0.0236193			0.0354978	-0.00922785			0.011094	-0.00922785			0.0256043	0.011761			0.0491337	0.011761
													0.0510984	0.0241178			0.0584889	0.0241178			0.0164424	-0.00618661			0.0329066	-0.00618661			0.0240628	0.0182322			0.0353017	0.0182322
													0.0545587	0.0211426			0.0448016	0.0211426			0.0217748	-0.0271547			0.0559923	-0.0271547			0.022276	0.0180979			0.0306307	0.0180979
													0.0664134	0.0222518			0.055636	0.0222518			0.028317	-0.0131465			0.0346334	-0.0131465			0.028598	0.0161185			0.0168467	0.0161185
													0.0529014	0.0165776			0.049141	0.0165776			0.0290302	-0.0122644			0.0196297	-0.0122644			0.0286664	0.0158346			0.0169704	0.0158346
													0.0407757	0.0198694			0.0531206	0.0198694			0.0353394	0.000221053			0.0530326	0.000221053			0.0355083	0.0312102			0.0295382	0.0312102
													0.0545686	0.0174229			0.0512313	0.0174229			0.032131	-0.0104158			0.0423256	-0.0104158			0.0387659	0.026454			0.0452565	0.026454
													0.0473131	0.0223277			0.0458065	0.0223277			0.0309491	-0.0119982			0.0389664	-0.0119982			0.0327358	0.0211501			0.0384112	0.0211501
													0.0549055	0.0215655			0.0427692	0.0215655			0.0251916	-0.0162997			0.0288853	-0.0162997			0.0324361	0.0242079			0.0324196	0.0242079
													0.0513309	0.0174381			0.0441139	0.0174381			0.0343417	-0.0120817			0.0292159	-0.0120817			0.0281002	0.0232323			0.0294197	0.0232323
													0.0505257	0.0250734			0.0581389	0.0250734			0.0218335	0.0112524			0.0497896	0.0112524			0.0331535	0.03001			0.0538071	0.03001
													0.054944	0.0194561			0.048445	0.0194561			0.0168604	-0.00461918			0.0169546	-0.00461918			0.0435775	0.0264691			0.046379	0.0264691
													0.0482618	0.016715			0.0393008	0.016715			0.0345386	-0.0175048			0.0347116	-0.0175048			0.0442482	0.0294107			0.0372058	0.0294107
													0.0524284	0.018453			0.04829	0.018453			0.0221433	-0.00898074			0.0417244	-0.00898074			0.0450575	0.019948			0.0350558	0.019948
													0.055929	0.0165381			0.0441633	0.0165381			0.037432	-0.00870453			0.0523885	-0.00870453			0.0315116	0.0212147			0.0485943	0.0212147
													0.0538625	0.0170201			0.0448736	0.0170201			0.0318364	-0.0116776			0.0151766	-0.0116776			0.0414169	0.0286859			0.0608205	0.0286859
													0.0517828	0.0317847			0.0680228	0.0317847			0.04497	-0.00407574			0.0414991	-0.00407574			0.0303065	0.0230272			0.0216261	0.0230272
													0.0508263	0.0189697			0.0557342	0.0189697			0.0307637	-0.0158416			0.029928	-0.0158416			0.0163683	0.0171323			0.0266846	0.0171323
													0.0510622	0.0226728			0.0603683	0.0226728			0.0263711	-0.0265532			0.0376406	-0.0265532			0.0298508	0.0235143			0.0339029	0.0235143
													0.0517224	0.0183546			0.0512789	0.0183546			0.0407858	-0.00635218			0.0255908	-0.00635218			0.0206883	0.0162298			0.0504743	0.0162298
													0.0463048	0.0221015			0.0615779	0.0221015			0.028784	-0.010482			0.042653	-0.010482			0.0322292	0.0243372			0.0433207	0.0243372
													0.0505391	0.0197282			0.0550949	0.0197282			0.033642	0.00743239			0.0358916	0.00743239			0.00973569	0.0352811			0.0526516	0.0352811
													0.0516107	0.0254415			0.0581751	0.0254415			0.0141731	-0.0110377			0.0494398	-0.0110377			0.0141191	0.0128242			0.0489837	0.0128242
													0.0549533	0.023261			0.05587	0.023261			0.0332113	-0.0103075			0.0450364	-0.0103075			0.0267712	0.0201839			0.0352673	0.0201839
													0.0588649	0.0195793			0.0582296	0.0195793			0.056045	-0.00901526			0.0219278	-0.00901526			0.0353324	0.0109125			0.0320258	0.0109125
													0.0549258	0.0297845			0.0504366	0.0297845			0.0204165	-0.0141458			0.0115207	-0.0141458			0.0338982	0.00724794			0.0258457	0.00724794
													0.052637	0.0200947			0.0505297	0.0200947			0.0433896	0.00619067			0.0382207	0.00619067			0.0421924	0.00922903			0.0502489	0.00922903
													0.0487369	0.0181002			0.0420613	0.0181002			0.0319879	-0.0226458			0.0241604	-0.0226458			0.0449168	0.0190205			0.0279769	0.0190205
													0.0564972	0.0112811			0.0553878	0.0112811			0.0344906	0.000358853			0.0631435	0.000358853			0.0238033	0.00814818			0.0329007	0.00814818
													0.0479938	0.0135464			0.0439834	0.0135464			0.0271047	-0.0124712			0.0256563	-0.0124712			0.0261942	0.00917769			0.0256963	0.00917769
													0.0524359	0.022671			0.0617454	0.022671			0.0571877	-0.011126			0.019984	-0.011126			0.0320359	0.0257162			0.029402	0.0257162
													0.0566149	0.0177217			0.0442612	0.0177217			0.0338127	-0.00693077			0.0311096	-0.00693077			0.0266468	0.0159382			0.0476247	0.0159382
													0.0608419	0.015782			0.0426284	0.015782			0.0239441	0.0023354			0.038652	0.0023354			0.0312891	0.0198601			0.0251388	0.0198601
													0.0418333	0.018864			0.0424656	0.018864			0.0239051	0.00558079			0.0257763	0.00558079			0.0206461	0.00561329			0.0429958	0.00561329
													0.0474019	0.0214565			0.0444635	0.0214565			0.0282968	0.0038982			0.0406989	0.0038982			0.0186355	0.0131707			0.0266401	0.0131707
													0.054501	0.0282242			0.0470642	0.0282242			0.0304552	0.010779			0.0471765	0.010779			0.0270395	0.00720054			0.0257758	0.00720054
													0.0456559	0.0243679			0.0521827	0.0243679			0.0121765	-0.00219436			0.0443512	-0.00219436			0.0315243	0.0200945			0.0367845	0.0200945
													0.0508958	0.0199382			0.0464873	0.0199382			0.0281955	-0.0177276			0.0328554	-0.0177276			0.0266634	0.013748			0.0617662	0.013748
													0.0486072	0.0153527			0.0558797	0.0153527			0.0347429	0.00708797			0.0302482	0.00708797			0.0443027	0.0125476			0.0444933	0.0125476
													0.0548314	0.0241082			0.0522299	0.0241082			0.029054	-0.00410871			0.0274875	-0.00410871			0.0257102	0.0122768			0.0307283	0.0122768
													0.0585493	0.0174773			0.0540867	0.0174773			0.03705	-0.0127304			0.0164442	-0.0127304			0.0253694	0.031829			0.0157283	0.031829
													0.0440104	0.0296719			0.0490339	0.0296719			0.00763146	0.00296764			0.0319413	0.00296764			0.0333328	0.0139612			0.0340866	0.0139612
													0.0529042	0.0235636			0.0322636	0.0235636			0.0155798	-0.00787562			0.0254123	-0.00787562			0.0375151	0.0240261			0.0112558	0.0240261
													0.0558681	0.0135375			0.0533831	0.0135375			0.0302247	-0.0135681			0.0398072	-0.0135681			0.0364745	0.0205697			0.0310885	0.0205697
													0.051324	0.0206829			0.0507744	0.0206829			0.0197311	-0.00572369			0.0260822	-0.00572369			0.0357005	0.0235252			0.0388791	0.0235252
													0.0534022	0.0212734			0.0623129	0.0212734			0.0361006	0.00193412			0.0393371	0.00193412			0.0322703	0.0201171			0.0372427	0.0201171
													0.0404144	0.0183638			0.0516881	0.0183638			0.0172576	-0.0206212			0.0225357	-0.0206212			0.0275735	0.0400864			0.0280379	0.0400864
													0.0572562	0.0193693			0.0546563	0.0193693			0.00471174	-0.00400237			0.0214632	-0.00400237			0.039489	0.0261524			0.0394554	0.0261524
													0.0544681	0.0119143			0.0538771	0.0119143			0.0243751	0.00144681			0.0274645	0.00144681			0.0340668	0.00598843			0.0303993	0.00598843
													0.0516864	0.0263086			0.0645497	0.0263086			0.0176766	0.00018219			0.00830414	0.00018219			0.0392707	0.026425			0.0226668	0.026425
													0.0449204	0.0132578			0.045091	0.0132578			0.0463101	-0.0384166			0.0414231	-0.0384166			0.0319406	0.0161691			0.0174359	0.0161691
													0.0503824	0.0245272			0.0562574	0.0245272			0.0430421	0.00252558			0.0468243	0.00252558			0.0299399	0.0298234			0.0401846	0.0298234
													0.0472835	0.0199988			0.0611843	0.0199988			0.0200756	-0.0125727			0.0531092	-0.0125727			0.0390549	0.0154357			0.0408588	0.0154357
													0.0435838	0.0177144			0.0514473	0.0177144			0.0296734	-0.00999614			0.0321801	-0.00999614			0.030468	0.0198578			0.0259765	0.0198578
													0.0558538	0.023864			0.0507391	0.023864			0.027803	-0.00915032			0.0315149	-0.00915032			0.0337905	0.0166378			0.0477281	0.0166378
													0.0516546	0.0161134			0.0561231	0.0161134			0.0287219	-0.00508269			0.0740305	-0.00508269			0.0287498	0.0174193			0.0389273	0.0174193
													0.0471202	0.0225851			0.0526141	0.0225851			0.013323	0.00472923			0.0451107	0.00472923			0.0290952	0.0105673			0.0298659	0.0105673
													0.0508474	0.0174231			0.0450029	0.0174231			0.0392067	0.000750738			0.0461065	0.000750738			0.0256316	0.0119956			0.0340246	0.0119956
													0.0545982	0.0193677			0.060346	0.0193677			0.0275654	0.0160172			0.0302316	0.0160172			0.0327433	0.0254272			0.0338386	0.0254272
													0.0496609	0.0230296			0.0542202	0.0230296			0.0321942	-0.00150102			0.0203364	-0.00150102			0.0370618	0.013059			0.0349273	0.013059
													0.0567819	0.0232332			0.0646505	0.0232332			0.0255055	-0.00432134			0.0376245	-0.00432134			0.0360726	0.0159735			0.0317053	0.0159735
													0.0475965	0.0238672			0.0530605	0.0238672			0.0436328	-0.00493894			0.0506777	-0.00493894			0.0159229	0.0236892			0.0418496	0.0236892
													0.0574272	0.0211775			0.0622763	0.0211775			0.0280132	-0.00970039			0.0438579	-0.00970039			0.0296133	0.00981604			0.0349162	0.00981604
													0.0592095	0.0194725			0.0636502	0.0194725			0.0146019	-0.00780799			0.0108909	-0.00780799			0.0151333	0.0164787			0.034341	0.0164787
													0.0501529	0.0200643			0.0461263	0.0200643			0.0210417	-0.00524711			0.0595429	-0.00524711			0.0111126	0.0190278			0.0371192	0.0190278
													0.0504684	0.0204554			0.0353723	0.0204554			0.00843939	0.00694072			0.0523307	0.00694072			0.0338407	0.0247454			0.0369523	0.0247454
													0.0563841	0.0183639			0.0484064	0.0183639			0.038098	-0.0017152			0.0490436	-0.0017152			0.0306095	0.0202569			0.0426832	0.0202569
													0.049432	0.0208012			0.0639412	0.0208012			0.0232861	-0.00740475			0.0326998	-0.00740475			0.0291514	0.0140654			0.0201726	0.0140654
													0.053146	0.0256303			0.043993	0.0256303			0.0264498	-0.0190526			0.0231752	-0.0190526			0.0156899	0.0207982			0.0516742	0.0207982
													0.0562957	0.0260158			0.0412578	0.0260158			0.0258147	-0.0136256			0.0308112	-0.0136256			0.0355478	0.0250781			0.0302671	0.0250781
													0.0571398	0.0218268			0.0565462	0.0218268			0.024328	-0.0122608			0.0293051	-0.0122608			0.0240801	0.0268848			0.0233304	0.0268848
													0.0500177	0.0175172			0.0536932	0.0175172			0.025378	-0.00677324			0.0530802	-0.00677324			0.0377652	0.0185011			0.0439328	0.0185011
													0.0479929	0.0222515			0.0497464	0.0222515			0.0361282	-0.00816087			0.0374427	-0.00816087			0.0416358	0.0250431			0.0542408	0.0250431
													0.0473417	0.0174756			0.0599616	0.0174756			0.0368565	0.00396241			0.0397877	0.00396241			0.0402533	0.00320067			0.038698	0.00320067
													0.0494842	0.0233282			0.0612903	0.0233282			0.0347083	-0.0070547			0.0290294	-0.0070547			0.0321621	0.0116834			0.0118175	0.0116834
													0.0479439	0.0112077			0.0561984	0.0112077			0.0200631	-0.0138694			0.0483548	-0.0138694			0.0172275	0.0240126			0.0475997	0.0240126
													0.0561593	0.0276827			0.0515296	0.0276827			0.0393562	-0.020015			0.048692	-0.020015			0.0216605	0.017804			0.0386754	0.017804
													0.0460251	0.0212944			0.051965	0.0212944			0.0240894	-0.0195705			0.0338586	-0.0195705			0.0415096	0.0237698			0.0363957	0.0237698
													0.0466785	0.0221735			0.0487156	0.0221735			0.0151801	-0.00981217			0.0301259	-0.00981217			0.0395712	0.00657436			0.0530691	0.00657436
													0.0511692	0.0223672			0.0607405	0.0223672			0.0302837	0.00121745			0.0179277	0.00121745			0.0264933	0.0188949			0.0289822	0.0188949
													0.0488079	0.0147741			0.0562364	0.0147741			0.0332262	0.00473201			0.0300178	0.00473201			0.0350539	0.0337371			0.0229188	0.0337371
													0.0525884	0.0198117			0.0511093	0.0198117			0.036664	0.0127126			0.016335	0.0127126			0.0309035	0.00518411			0.022707	0.00518411
													0.0565669	0.0289481			0.0517499	0.0289481			0.02642	0.000139252			0.0590203	0.000139252			0.0140854	0.0284219			0.0431257	0.0284219
													0.0584007	0.0210547			0.0490575	0.0210547			0.0297422	0.00161524			0.0370586	0.00161524			0.0291668	0.0171576			0.0389743	0.0171576
													0.0664138	0.0236647			0.0466754	0.0236647			0.0246268	-0.01838			0.0506585	-0.01838			0.0336959	0.0191943			0.0350236	0.0191943
													0.0600077	0.0162385			0.0537406	0.0162385			0.0188363	0.000696724			0.042453	0.000696724			0.0242869	0.0157214			0.0454726	0.0157214
													0.0537155	0.0160009			0.0571804	0.0160009			0.0370073	0.00207097			0.0422278	0.00207097			0.0353725	0.0259713			0.0369491	0.0259713
													0.0609275	0.0221313			0.0370553	0.0221313			0.0199531	-0.00904069			0.0353068	-0.00904069			0.0415782	0.0129729			0.0312914	0.0129729
													0.0471169	0.0228327			0.0639475	0.0228327			0.0338501	-0.012921			0.0432006	-0.012921			0.0333366	0.0299726			0.0238657	0.0299726
													0.0575987	0.0232137			0.0441976	0.0232137			0.0198193	-0.00737568			0.0344307	-0.00737568			0.0088345	0.0336336			0.0408156	0.0336336
													0.0508273	0.0215539			0.0500622	0.0215539			0.0227297	-0.00540456			0.042097	-0.00540456			0.0402152	0.025961			0.0384446	0.025961
													0.0517117	0.0152368			0.0406739	0.0152368			0.00309088	0.00398101			0.0301572	0.00398101			0.0331757	0.0179835			0.0359554	0.0179835
													0.0580976	0.01832			0.0516537	0.01832			0.0155836	-0.0118065			0.000522026	-0.0118065			0.0390201	0.00744563			0.0217017	0.00744563
													0.0533742	0.0271745			0.0547508	0.0271745			0.029828	0.0045825			0.0534009	0.0045825			0.0390637	0.0230316			0.0302847	0.0230316
													0.0522064	0.0179998			0.0572196	0.0179998			0.0218499	0.00214481			0.0221127	0.00214481			0.0278827	0.0417152			0.0313078	0.0417152
													0.0503449	0.0263293			0.0414441	0.0263293			0.0201903	-0.019412			0.0102974	-0.019412			0.0246491	0.0189065			0.0261707	0.0189065
													0.0469101	0.0186841			0.0415883	0.0186841			0.037968	0.0110631			0.0378227	0.0110631			0.0161137	0.0210326			0.0467839	0.0210326
													0.0580495	0.0262828			0.060497	0.0262828			0.0466702	-0.00796313			0.0406766	-0.00796313			0.0331102	0.0273416			0.0486472	0.0273416
													0.0541612	0.026282			0.0439487	0.026282			0.0101287	-0.0147752			0.0410136	-0.0147752			0.0258347	0.0101262			0.0210766	0.0101262
													0.0517138	0.0205381			0.0447567	0.0205381			0.0367475	0.00465747			0.0216073	0.00465747			0.0341039	0.0159352			0.0300318	0.0159352
													0.0598062	0.0236745			0.0513835	0.0236745			0.0194707	0.0119066			0.0335598	0.0119066			0.0244483	0.0234173			0.0400948	0.0234173
													0.0530823	0.0212166			0.0472376	0.0212166			0.0142792	-0.00277603			0.0138761	-0.00277603			0.0338699	0.0228334			0.0344435	0.0228334
													0.0490609	0.0163156			0.0508578	0.0163156			0.0297176	0.00424936			0.0380702	0.00424936			0.0333079	0.0187766			0.0303563	0.0187766
													0.0522075	0.0226589			0.0472636	0.0226589			0.0227835	-0.0174195			0.0225187	-0.0174195			0.0315706	0.0270823			0.0122212	0.0270823
													0.0544206	0.0125954			0.05564	0.0125954			0.0214867	0.00559161			0.0435944	0.00559161			0.0400076	0.0225584			0.0324467	0.0225584
													0.0509809	0.0276163			0.0518187	0.0276163			0.0342498	-0.0208521			0.0273005	-0.0208521			0.0445361	0.0167872			0.0278859	0.0167872
													0.0486414	0.0274383			0.0516083	0.0274383			0.0346811	0.0166567			0.0296411	0.0166567			0.0198732	0.0105806			0.0340495	0.0105806
													0.0505148	0.0181482			0.0675674	0.0181482			0.0140502	-0.00422157			0.0461355	-0.00422157			0.0457063	0.0146246			0.0394976	0.0146246
													0.0527924	0.0265199			0.0331417	0.0265199			0.0277159	-0.00306052			0.0409841	-0.00306052			0.0291115	0.0107886			0.0309915	0.0107886
													0.0554135	0.0276267			0.0555608	0.0276267			0.0308114	-0.0174152			0.0172678	-0.0174152			0.0321682	0.00248492			0.0413402	0.00248492
													0.0568558	0.0147836			0.0424689	0.0147836			0.0252363	0.00502656			0.0451088	0.00502656			0.0433356	0.0112601			0.0353822	0.0112601
													0.0604252	0.023137			0.0469359	0.023137			0.00715283	-0.000127268			0.0165485	-0.000127268			0.0297601	0.0157571			0.0319002	0.0157571
													0.056033	0.0204278			0.0519355	0.0204278			0.0470277	-0.000650047			0.0306556	-0.000650047			0.0368034	0.0164015			0.0111481	0.0164015
													0.0454965	0.0239351			0.0466963	0.0239351			0.0154214	-0.0173043			0.0416652	-0.0173043			0.039836	0.02772			0.023172	0.02772
													0.0607373	0.0225871			0.0615691	0.0225871			0.0534312	-0.0312066			0.0583221	-0.0312066			0.0354657	0.0145782			0.0417788	0.0145782
													0.0467164	0.0178367			0.0549418	0.0178367			0.0164063	-0.012984			0.0436888	-0.012984			0.0280702	0.0387685			0.0300008	0.0387685
													0.0524369	0.0206635			0.0528706	0.0206635			0.0473165	-0.0138048			0.0258797	-0.0138048			0.0328179	0.0266567			0.0397311	0.0266567
													0.0539667	0.0210897			0.0612754	0.0210897			0.032308	-0.00101342			0.0436965	-0.00101342			0.0321171	0.0127569			0.0404922	0.0127569
													0.0472947	0.0268144			0.0593322	0.0268144			0.0256625	-0.019944			0.0402872	-0.019944			0.0384853	0.0193681			0.00830619	0.0193681
													0.0470267	0.025591			0.0620521	0.025591			0.0281329	-0.00949744			0.0458054	-0.00949744			0.0357778	0.0225869			0.0428247	0.0225869
													0.0567835	0.0192833			0.0482725	0.0192833			0.0297329	0.0165877			0.0368102	0.0165877			0.035011	0.00530506			0.0359971	0.00530506
													0.0540031	0.0147083			0.0512159	0.0147083			0.0391536	0.0135008			0.044245	0.0135008			0.0133008	0.015077			0.023872	0.015077
													0.0512468	0.017957			0.0449306	0.017957			0.00377667	0.0133313			0.0383773	0.0133313			0.0486936	0.0184399			0.0380047	0.0184399
													0.0541676	0.0233879			0.0406112	0.0233879			0.028122	-0.00387972			0.0366085	-0.00387972			0.0427412	0.000917674			0.0397798	0.000917674
													0.0490383	0.0180766			0.0443859	0.0180766			0.031892	-0.0210528			0.0445628	-0.0210528			0.02539	0.00275484			0.0318551	0.00275484
													0.0545634	0.023002			0.0559826	0.023002			0.0392941	0.00182095			0.04297	0.00182095			0.0329	0.018199			0.0443927	0.018199
													0.0520282	0.0242638			0.0541417	0.0242638			0.0104937	-0.0133462			0.0240954	-0.0133462			0.0387511	0.0247381			0.0266298	0.0247381
													0.0486754	0.0222482			0.0442114	0.0222482			0.0390033	-0.0198874			0.0431936	-0.0198874			0.0368256	0.0230448			0.0350017	0.0230448
													0.0513504	0.0253064			0.0582401	0.0253064			0.0370036	0.0104836			0.0292221	0.0104836			0.0492831	0.0199396			0.0406631	0.0199396
													0.0452095	0.0236642			0.0503639	0.0236642			0.0209958	-0.0112956			0.0616814	-0.0112956			0.0366023	0.011347			0.0419339	0.011347
													0.056261	0.0176782			0.0535082	0.0176782			0.0258232	0.00510214			0.0198148	0.00510214			0.0260036	0.0312719			0.0263027	0.0312719
													0.043158	0.0289302			0.047873	0.0289302			0.0302278	-0.00563071			0.0521328	-0.00563071			0.0103714	0.0162641			0.0315498	0.0162641
													0.0594831	0.0203789			0.0581527	0.0203789			0.023692	-0.00275801			0.0138735	-0.00275801			0.0300842	0.0206759			0.0347424	0.0206759
													0.0539297	0.0144933			0.0608296	0.0144933			0.0361494	-0.0124753			0.0399456	-0.0124753			0.0425465	0.0180409			0.0465836	0.0180409
													0.0490747	0.0210916			0.0606978	0.0210916			0.0378838	-0.00907398			0.0498719	-0.00907398			0.0178978	0.025506			0.0229844	0.025506
													0.0537189	0.0208633			0.0535437	0.0208633			0.0270488	0.00816415			0.0268237	0.00816415			0.0349898	0.0190023			0.0345315	0.0190023
													0.057857	0.0263852			0.0666962	0.0263852			0.0413274	-0.0139254			0.0364161	-0.0139254			0.0238258	0.036245			0.0444573	0.036245
													0.0513498	0.016424			0.0352065	0.016424			0.031826	-0.0120807			0.0345935	-0.0120807			0.0377522	0.0282907			0.0461779	0.0282907
													0.0571049	0.0143392			0.0558209	0.0143392			0.0211371	-0.0183532			0.0333408	-0.0183532			0.0191625	0.0217538			0.042129	0.0217538
													0.0560963	0.0186078			0.0417851	0.0186078			0.0337709	0.0012024			0.0431013	0.0012024			0.02818	0.0193964			0.0469932	0.0193964
													0.0530865	0.0305062			0.0402888	0.0305062			0.0356953	0.000898979			0.0486164	0.000898979			0.0267284	0.0148053			0.0318084	0.0148053
													0.0492173	0.0204331			0.0526537	0.0204331			0.0183941	-0.00177015			0.0315827	-0.00177015			0.0313028	0.0171785			0.0369762	0.0171785
													0.0458306	0.0174543			0.057353	0.0174543			0.0217977	-0.0140592			0.0326163	-0.0140592			0.0393244	0.0189777			0.0468678	0.0189777
													0.0528098	0.0157449			0.0639492	0.0157449			0.0225977	-0.00785805			0.0439833	-0.00785805			0.0081588	0.0133566			0.0478246	0.0133566
													0.0503169	0.0199641			0.0584242	0.0199641			0.0308085	-0.00772582			0.0133698	-0.00772582			0.0319446	0.0294275			0.039191	0.0294275
													0.0428086	0.0250812			0.0456235	0.0250812			0.0312856	-0.0261174			0.0304753	-0.0261174			0.0435223	0.0103202			0.0522121	0.0103202
													0.0529412	0.0270696			0.0458781	0.0270696			0.0253189	-0.00510799			0.0438065	-0.00510799			0.048305	0.0189012			0.0520329	0.0189012
													0.0528641	0.016923			0.0581689	0.016923			0.0357485	0.0079779			0.0512569	0.0079779			0.0266923	0.0182996			0.0247514	0.0182996
													0.0594839	0.0293848			0.046424	0.0293848			0.0102302	-0.00501065			0.0576062	-0.00501065			0.0220173	0.0215987			0.0402604	0.0215987
													0.0561019	0.0148469			0.0621026	0.0148469			0.0345052	-0.0245646			0.0216726	-0.0245646			0.0374918	0.0211753			0.0522893	0.0211753
													0.0557566	0.0223316			0.0465783	0.0223316			0.0200722	-0.0119679			0.0153665	-0.0119679			0.0224757	0.0227039			0.0412337	0.0227039
													0.0535086	0.0272978			0.0621138	0.0272978			0.0419956	-0.0153989			0.0477289	-0.0153989			0.0307948	0.0285781			0.0273805	0.0285781
													0.0453946	0.0246465			0.06846	0.0246465			0.0265297	-0.00435249			0.0384892	-0.00435249			0.0343679	0.0305062			0.0289816	0.0305062
													0.0529511	0.0235093			0.0301576	0.0235093			0.0417488	0.00814489			0.0459439	0.00814489			0.0200858	0.0242627			0.0561107	0.0242627
													0.0532495	0.0196987			0.0539105	0.0196987			0.0404253	-0.017699			0.0318445	-0.017699			0.0404293	0.0225879			0.0419281	0.0225879
													0.0529659	0.0238658			0.058697	0.0238658			0.0264223	-0.0188737			0.024848	-0.0188737			0.0284479	0.0210649			0.0319103	0.0210649
													0.0585099	0.0279475			0.0480158	0.0279475			0.0411776	-0.0167909			0.0517049	-0.0167909			0.0332431	0.0292854			0.0240597	0.0292854
													0.0543119	0.00918586			0.055212	0.00918586			0.0433355	-0.0107968			0.0152266	-0.0107968			0.0216473	0.0262655			0.0311178	0.0262655
													0.0553772	0.0222295			0.0491126	0.0222295			0.038184	-0.00587987			0.0496167	-0.00587987			0.0189049	0.0157426			0.0398404	0.0157426
													0.0533452	0.0153937			0.0573107	0.0153937			0.0468552	-0.0210146			0.0200194	-0.0210146			0.0225766	0.033915			0.0383703	0.033915
													0.0515818	0.0236713			0.0525456	0.0236713			0.0354052	-0.0149516			0.0365622	-0.0149516			0.0297146	0.0197335			0.044967	0.0197335
													0.0509801	0.0253675			0.0540823	0.0253675			0.00911642	0.00470239			0.0380278	0.00470239			0.0246138	0.0239833			0.0281577	0.0239833
													0.050978	0.0280783			0.061327	0.0280783			0.0327437	0.0111817			0.0165472	0.0111817			0.0311905	0.0151008			0.0395364	0.0151008
													0.0558886	0.0181111			0.0471111	0.0181111			0.0613502	0.00469645			0.0379889	0.00469645			0.0276732	0.0283904			0.0310786	0.0283904
													0.052197	0.0217166			0.0427765	0.0217166			0.027228	-0.00955604			0.0346423	-0.00955604			0.0276989	0.0274832			0.0434476	0.0274832
													0.0514186	0.0312516			0.0428727	0.0312516			0.0192691	-0.0130983			0.0256134	-0.0130983			0.026454	0.0155236			0.0431909	0.0155236
													0.0523963	0.028065			0.0529164	0.028065			0.0287018	-0.0238478			0.0325806	-0.0238478			0.0238491	0.0101854			0.0236492	0.0101854
													0.0527255	0.014814			0.0425075	0.014814			0.024692	-0.0206852			0.0326823	-0.0206852			0.0218928	0.00907926			0.0519039	0.00907926
													0.0508168	0.0172561			0.0490048	0.0172561			0.0257855	0.00380395			0.0347549	0.00380395			0.0416645	0.0244789			0.0409088	0.0244789
													0.0464832	0.0172786			0.0610944	0.0172786			0.0401863	-0.0301764			0.0320899	-0.0301764			0.0325823	0.0192661			0.0119875	0.0192661
													0.061025	0.015514			0.0461436	0.015514			0.0124719	0.00877561			0.0393507	0.00877561			0.0327845	0.0191529			0.0316168	0.0191529
													0.0572525	0.0210039			0.0584025	0.0210039			0.0287242	0.00999229			0.0207017	0.00999229			0.0392851	0.0129387			0.0441045	0.0129387
													0.046078	0.0181139			0.0494592	0.0181139			0.0242286	-0.0121047			0.0305913	-0.0121047			0.0168933	0.0275315			0.0227405	0.0275315
													0.0443009	0.0201277			0.0580538	0.0201277			0.0224486	0.00284502			0.0192134	0.00284502			0.0243452	0.0235951			0.0317331	0.0235951
													0.0508319	0.0156004			0.0580614	0.0156004			0.0207715	-0.00562915			0.0376949	-0.00562915			0.0246069	0.0317606			0.0359254	0.0317606
													0.0519646	0.0182372			0.0462103	0.0182372			0.0201528	-0.00220149			0.0292467	-0.00220149			0.0510382	0.00963383			0.0479006	0.00963383
													0.0548046	0.0187619			0.056043	0.0187619			0.0232612	0.00342966			0.0140042	0.00342966			0.0249443	0.0194385			0.0150647	0.0194385
													0.0441186	0.0223939			0.0461468	0.0223939			0.0217396	0.00314626			0.0446065	0.00314626			0.0399055	0.0182527			0.0563929	0.0182527
													0.0634381	0.0238222			0.0525483	0.0238222			0.0174419	0.00149878			0.054495	0.00149878			0.017406	0.0241551			0.037895	0.0241551
													0.0462601	0.0137322			0.0669461	0.0137322			0.0273223	-0.0115706			0.0212299	-0.0115706			0.0300198	0.0185262			0.0338373	0.0185262
													0.0558081	0.0147088			0.0484101	0.0147088			0.0310531	0.00334573			0.0392832	0.00334573			0.0245704	0.0273323			0.0285511	0.0273323
													0.0517516	0.0241126			0.0476652	0.0241126			0.0284868	0.00163866			0.0174707	0.00163866			0.0512453	0.0144888			0.0155057	0.0144888
													0.0622031	0.0153552			0.0562644	0.0153552			0.0297007	-0.0176882			0.0288979	-0.0176882			0.0239286	0.0241789			0.0274908	0.0241789
													0.054949	0.0219614			0.033645	0.0219614			0.0301256	0.00435001			0.0435686	0.00435001			0.0283977	0.0130728			0.0296717	0.0130728
													0.0510497	0.0219729			0.0550768	0.0219729			0.0308595	-0.00347886			0.0356298	-0.00347886			0.0321921	0.0233792			0.0234775	0.0233792
													0.0475545	0.0264156			0.0529706	0.0264156			0.0301953	-0.014307			0.0384804	-0.014307			0.0308913	0.00642704			0.0179268	0.00642704
													0.0531348	0.01641			0.0506221	0.01641			0.0364331	-0.0247619			0.0273713	-0.0247619			0.0192543	0.0258605			0.047178	0.0258605
													0.0594308	0.0234262			0.053865	0.0234262			0.0215127	-0.000256693			0.0439773	-0.000256693			0.0319404	0.0111625			0.0316734	0.0111625
													0.0565446	0.0232722			0.0513003	0.0232722			0.0253655	-0.00110878			0.0330799	-0.00110878			0.032748	0.0263551			0.0186358	0.0263551
													0.0517543	0.0245846			0.0398334	0.0245846			0.0271356	-0.00315656			0.0346983	-0.00315656			0.0357163	0.0101589			0.0284963	0.0101589
													0.0488152	0.0213242			0.0656743	0.0213242			0.0292481	-0.0104525			0.0231859	-0.0104525			0.0338855	0.0198634			0.0394222	0.0198634
													0.0440497	0.0184122			0.0606591	0.0184122			0.0127856	0.0087087			0.0354242	0.0087087			0.0194434	0.0160247			0.0390806	0.0160247
													0.0495522	0.0238166			0.057097	0.0238166			0.0411594	-0.010611			0.0251908	-0.010611			0.0278581	0.0228013			0.033067	0.0228013
													0.0488576	0.0104572			0.0473299	0.0104572			0.0241663	-0.0181723			0.03583	-0.0181723			0.0338732	0.0279624			0.0264996	0.0279624
													0.0540325	0.0223776			0.051713	0.0223776			0.0204291	-0.00146782			0.0316719	-0.00146782			0.0437733	0.00569222			0.0395181	0.00569222
													0.0451037	0.0197119			0.0557231	0.0197119			0.00615853	-0.01057			0.0558265	-0.01057			0.0231353	0.0036079			0.0198453	0.0036079
													0.0454675	0.0252208			0.0592468	0.0252208			0.030738	0.00131063			0.0226267	0.00131063			0.0224794	0.0144152			0.0364588	0.0144152
													0.0521457	0.0302516			0.0520573	0.0302516			0.0561659	-0.010092			0.0299497	-0.010092			0.0298927	0.0198813			0.0518745	0.0198813
													0.0494983	0.0187865			0.0528266	0.0187865			0.0147994	-0.0114835			-0.00181408	-0.0114835			0.0350838	0.0332918			0.0576257	0.0332918
													0.050611	0.0226075			0.0319742	0.0226075			0.00612863	0.00488217			0.015509	0.00488217			0.0266	0.0267094			0.0269461	0.0267094
													0.0577074	0.0195728			0.0546321	0.0195728			0.0348902	-0.0130558			0.0490066	-0.0130558			0.0505612	0.0285186			0.0595999	0.0285186
													0.0570293	0.0229514			0.0467482	0.0229514			0.00288391	0.00476236			0.051749	0.00476236			0.0327148	0.0109163			0.0281558	0.0109163
													0.0525288	0.019738			0.0553901	0.019738			0.0336857	-0.0174204			0.022154	-0.0174204			0.0475556	0.0130897			0.0470408	0.0130897
													0.0551723	0.0164224			0.0486599	0.0164224			0.0107624	0.000329524			0.0237899	0.000329524			0.0480898	0.0106787			0.042755	0.0106787
													0.0522644	0.0225577			0.0588702	0.0225577			0.0128246	-0.00699757			0.030138	-0.00699757			0.0363498	0.0193767			0.0369666	0.0193767
													0.0601398	0.0223907			0.052538	0.0223907			0.0358517	-0.00210373			0.0531842	-0.00210373			0.0145614	0.0226648			0.0566309	0.0226648
													0.0596221	0.0288405			0.0571595	0.0288405			0.0490235	-0.00485168			0.0472063	-0.00485168			0.0381346	0.0309693			0.0357083	0.0309693
													0.0465795	0.0182532			0.0465123	0.0182532			0.0206982	-0.000495389			0.050118	-0.000495389			0.022873	0.0386601			0.0304528	0.0386601
													0.0524485	0.0295108			0.05568	0.0295108			0.0450373	-0.00209225			0.0314364	-0.00209225			0.019441	0.0215703			0.0319693	0.0215703
													0.0516954	0.0215571			0.0558916	0.0215571			0.0307145	-0.009826			0.0421836	-0.009826			0.0275553	0.0179545			0.0157612	0.0179545
													0.0477009	0.0168066			0.0504419	0.0168066			0.0360903	-0.0144592			0.0377543	-0.0144592			0.0402569	0.0268249			0.0486745	0.0268249
													0.0503318	0.02163			0.0542318	0.02163			0.019965	-0.00451412			0.041966	-0.00451412			0.0293832	0.0185732			0.037534	0.0185732
													0.0531901	0.0190415			0.0594401	0.0190415			0.0276101	0.0174336			0.0477374	0.0174336			0.0406321	0.0305674			0.017298	0.0305674
													0.0558925	0.0227332			0.0610294	0.0227332			0.013664	0.00132218			0.0358412	0.00132218			0.0221633	0.025677			0.0373588	0.025677
													0.0596687	0.0219926			0.044195	0.0219926			0.0237619	-0.00288237			0.0320544	-0.00288237			0.0213934	0.0172266			0.0340643	0.0172266
													0.0499885	0.0266809			0.0576031	0.0266809			0.035112	-0.0103951			0.0490147	-0.0103951			0.00980297	0.0263231			0.0314431	0.0263231
													0.0434849	0.0202667			0.0566785	0.0202667			0.0232446	-0.00456262			0.0321968	-0.00456262			0.0450823	0.0252692			0.0336644	0.0252692
													0.0573555	0.0192497			0.0560318	0.0192497			0.0326688	-0.0117103			0.0309122	-0.0117103			0.032445	0.0112922			0.0286369	0.0112922
													0.0580071	0.0282043			0.042635	0.0282043			0.033344	-0.00853515			0.0259797	-0.00853515			0.0429191	0.012535			0.0160425	0.012535
													0.0515403	0.0167395			0.0438255	0.0167395			0.0293088	-0.000173402			0.0466182	-0.000173402			0.0408951	0.024484			0.0351183	0.024484
													0.0521911	0.0262098			0.0404485	0.0262098			0.0308028	0.00988113			0.0229548	0.00988113			0.0138586	0.0206079			0.0416321	0.0206079
													0.0527564	0.0290412			0.0528016	0.0290412			0.0363229	0.000384988			0.0567201	0.000384988			0.0444562	0.020108			0.0439201	0.020108
													0.0429349	0.0230231			0.0477961	0.0230231			0.0281107	-0.000420797			0.0510533	-0.000420797			0.0261181	0.0303526			0.0335836	0.0303526
													0.0509463	0.0178636			0.0589333	0.0178636			0.0359391	0.00104113			0.0591051	0.00104113			0.0295512	0.0246108			0.0390202	0.0246108
													0.0460278	0.0290169			0.0535364	0.0290169			0.0161389	-0.00900449			0.03539	-0.00900449			0.0208011	0.0297973			0.0401985	0.0297973
													0.0478455	0.0187315			0.0532833	0.0187315			0.0268121	7.79157e-05			0.0363943	7.79157e-05			0.0256603	0.000960256			0.0228055	0.000960256
													0.0567702	0.0215237			0.058304	0.0215237			0.0270577	-0.0134758			0.0233323	-0.0134758			0.0275917	0.01358			0.0426412	0.01358
													0.0588485	0.0262384			0.0497614	0.0262384			0.0186074	0.00591295			0.0368241	0.00591295			0.0257207	0.0246868			0.0363581	0.0246868
													0.0443215	0.0214			0.0529501	0.0214			0.0230514	-0.00953847			0.021901	-0.00953847			0.0317627	0.0121926			0.017977	0.0121926
													0.0525578	0.014512			0.0441445	0.014512			0.0180708	-0.0179376			0.0329695	-0.0179376			0.0415924	0.0250794			0.0336445	0.0250794
													0.0566939	0.0178546			0.0370477	0.0178546			0.0244761	0.00294979			0.0482028	0.00294979			0.0240065	0.0137039			0.0362749	0.0137039
													0.0455996	0.0139116			0.0691263	0.0139116			0.0428441	-0.00359243			0.0345986	-0.00359243			0.0300857	0.0341799			0.0235305	0.0341799
													0.0497808	0.0219523			0.0496642	0.0219523			0.0185341	-0.00269362			0.0573437	-0.00269362			0.0366609	0.000275846			0.038866	0.000275846
													0.0526342	0.00993057			0.0586026	0.00993057			0.0263352	-0.00451456			0.0377097	-0.00451456			0.027646	0.00892421			0.0316151	0.00892421
													0.0585514	0.0252205			0.0526186	0.0252205			0.0270974	-0.00386807			0.0309333	-0.00386807			0.0149783	0.0178609			0.0298474	0.0178609
													0.059731	0.0228789			0.059871	0.0228789			0.0253393	-0.00834814			0.0269087	-0.00834814			0.0311169	0.0211997			0.0273402	0.0211997
													0.0495583	0.0160036			0.0373037	0.0160036			0.0282119	3.97608e-05			0.0344899	3.97608e-05			0.0416262	0.0140722			0.0270046	0.0140722
													0.0446487	0.0187683			0.0517911	0.0187683			0.0383206	-0.0128716			0.0417562	-0.0128716			0.0310066	0.0283714			0.0432319	0.0283714
													0.0544716	0.0283823			0.0576005	0.0283823			0.029902	-0.00147598			0.0328577	-0.00147598			0.0276154	0.0218716			0.0276874	0.0218716
													0.0508294	0.0264837			0.0583662	0.0264837			0.0238185	-0.00869493			0.0576491	-0.00869493			0.0475094	0.0280461			0.0436054	0.0280461
													0.0547612	0.021314			0.0494534	0.021314			0.037265	0.00399264			0.0274281	0.00399264			0.0355471	0.0192598			0.033804	0.0192598
													0.0514943	0.0305141			0.0528164	0.0305141			0.0317866	-0.0107054			0.048313	-0.0107054			0.0200711	0.0119103			0.0224504	0.0119103
													0.0487945	0.0211644			0.0373482	0.0211644			0.0335168	-0.00537686			0.0142913	-0.00537686			0.0320929	0.0248333			0.0254129	0.0248333
													0.0542598	0.0175882			0.0627582	0.0175882			0.0130297	0.00182801			0.0368993	0.00182801			0.030778	0.0202704			0.00956994	0.0202704
													0.0500418	0.0175782			0.053271	0.0175782			0.0287911	-0.00355964			0.0412942	-0.00355964			0.0209532	0.0260664			0.0292923	0.0260664
													0.0451941	0.0223944			0.056027	0.0223944			0.0182129	-0.000570275			0.0403088	-0.000570275			0.0305197	0.0183236			0.0340126	0.0183236
													0.0545971	0.0109374			0.0532105	0.0109374			0.0331814	-0.0110573			0.0415933	-0.0110573			0.0247758	0.0272734			0.0377758	0.0272734
													0.0586657	0.0187914			0.0546885	0.0187914			0.0447434	-0.01675			0.0384584	-0.01675			0.0577495	0.0176428			0.0452524	0.0176428
													0.049254	0.0250064			0.0551412	0.0250064			0.0225386	-0.00773072			0.0536106	-0.00773072			0.0378826	0.0152072			0.036866	0.0152072
													0.0493088	0.0217783			0.0442604	0.0217783			0.034277	-0.0166404			0.0470768	-0.0166404			0.0313086	0.0116477			0.0278001	0.0116477
													0.0568872	0.0151507			0.0449132	0.0151507			0.0192531	-0.00265309			0.0302945	-0.00265309			0.0144709	0.0182838			0.016785	0.0182838
													0.0541351	0.0305978			0.0611974	0.0305978			0.0421826	0.00792926			0.0573753	0.00792926			0.0298355	0.0203371			0.0106337	0.0203371
													0.0537916	0.0161518			0.0472118	0.0161518			0.0194485	-0.00937517			0.00769366	-0.00937517			0.0201263	0.0191793			0.0236916	0.0191793
													0.0531711	0.0262817			0.0527252	0.0262817			0.0153933	-0.00301352			0.0383355	-0.00301352			0.0234291	0.0180532			0.011065	0.0180532
													0.0547695	0.0206889			0.0469259	0.0206889			0.0387384	0.000250879			0.0402111	0.000250879			0.0207448	0.0207879			0.0201141	0.0207879
													0.0456167	0.0211141			0.0525925	0.0211141			0.0261919	0.00618176			0.0329037	0.00618176			0.0242183	0.0166722			0.0323935	0.0166722
													0.053899	0.0216036			0.0492343	0.0216036			0.0370296	0.0100396			0.0440371	0.0100396			0.0297035	0.0156164			0.052402	0.0156164
													0.0455231	0.0204915			0.0580835	0.0204915			0.0464981	-0.00316795			0.0287569	-0.00316795			0.0196474	0.0224415			0.0397699	0.0224415
													0.055927	0.0214329			0.0465637	0.0214329			0.0316943	0.0113507			0.0399877	0.0113507			0.0488884	0.0255648			0.0175395	0.0255648
													0.0612676	0.0271322			0.0596759	0.0271322			0.0291704	0.00402415			0.0181778	0.00402415			0.0374607	0.0148552			0.0472283	0.0148552
													0.054347	0.0183555			0.0470043	0.0183555			0.0305307	0.00329673			0.0416901	0.00329673			0.0241813	0.0135716			0.0250398	0.0135716
													0.0471405	0.022101			0.0384269	0.022101			0.0305755	-0.0050681			0.0268563	-0.0050681			0.0200442	0.0163163			0.0578626	0.0163163
													0.0552933	0.0242407			0.0488227	0.0242407			0.0246243	0.00129723			0.0510163	0.00129723			0.0237129	0.0227469			0.0286753	0.0227469
													0.048395	0.0238279			0.0502521	0.0238279			0.0079302	-0.00803974			0.0367725	-0.00803974			0.0181976	0.0160852			0.0540363	0.0160852
													0.0474914	0.0162677			0.0549581	0.0162677			0.0328494	-0.00708948			0.0362221	-0.00708948			0.0298119	0.0108861			0.0485463	0.0108861
													0.0433443	0.0274049			0.0558852	0.0274049			0.0465258	-0.00887372			0.019132	-0.00887372			0.0274788	0.0182887			0.0341803	0.0182887
													0.0556079	0.0256717			0.0440539	0.0256717			0.032226	-0.00638646			0.037852	-0.00638646			0.0293225	0.015231			0.0218787	0.015231
													0.0503156	0.0190135			0.0570642	0.0190135			0.0242002	-0.00203801			0.0309419	-0.00203801			0.0383274	0.00516842			0.0287089	0.00516842
													0.0552035	0.0279193			0.0497349	0.0279193			0.0416678	-0.00247396			0.0122102	-0.00247396			0.0250426	0.0295612			0.0471952	0.0295612
													0.0512109	0.0196012			0.0514627	0.0196012			0.025414	0.00315781			0.0443077	0.00315781			0.0300107	0.0251635			0.0373049	0.0251635
													0.0404947	0.024971			0.0479099	0.024971			0.0305038	0.00409699			0.0149267	0.00409699			0.0299358	0.0284081			0.00540867	0.0284081
													0.0556672	0.0194714			0.0581332	0.0194714			0.0442558	-0.00888204			0.060263	-0.00888204			0.0150531	0.0185238			0.0206007	0.0185238
													0.0510343	0.0188272			0.0521699	0.0188272			0.0393542	-0.0161824			0.0347314	-0.0161824			0.0393069	0.0141156			0.0426367	0.0141156
													0.0507764	0.030513			0.0484367	0.030513			0.0313249	-0.00279016			0.0191575	-0.00279016			0.0319906	0.0218229			0.021881	0.0218229
													0.0481824	0.0282967			0.0548777	0.0282967			0.00458194	-0.00611456			0.0137577	-0.00611456			0.0207549	0.01288			0.0062177	0.01288
													0.0467016	0.0205553			0.0524379	0.0205553			0.0291856	-0.0174578			0.0532388	-0.0174578			0.0260934	0.0286134			0.0288239	0.0286134
													0.0501952	0.0190494			0.0560616	0.0190494			0.0293939	-0.0175957			0.0315059	-0.0175957			0.0270661	0.0292873			0.0413393	0.0292873
													0.0492374	0.0258032			0.0511321	0.0258032			0.0319411	-0.00888547			0.0278225	-0.00888547			0.0195282	0.0326569			0.0359259	0.0326569
													0.0606155	0.0304646			0.04295	0.0304646			0.0255086	-0.0227158			0.0545298	-0.0227158			0.0365151	0.0202304			0.0448275	0.0202304
													0.0506015	0.0211326			0.0529672	0.0211326			0.00475718	0.00640908			0.0532426	0.00640908			0.0285906	0.0251366			0.0279718	0.0251366
													0.0573553	0.0252872			0.0508028	0.0252872			0.0301432	-0.0165877			0.0245644	-0.0165877			0.0238816	0.0273539			0.0382443	0.0273539
													0.0576427	0.024579			0.0397906	0.024579			0.0350337	0.00574046			0.0437084	0.00574046			0.0311371	0.0234222			0.0313784	0.0234222
													0.0533998	0.0189552			0.0554344	0.0189552			0.0191702	-0.0128205			0.0276048	-0.0128205			0.0022283	0.0137102			0.0379535	0.0137102
													0.0573253	0.0239307			0.0530233	0.0239307			0.0106929	0.00188079			0.036621	0.00188079			0.00528892	0.0195261			0.0438494	0.0195261
													0.0567938	0.0245827			0.0549079	0.0245827			0.0247837	-0.0131137			0.0502164	-0.0131137			0.0407607	0.0179837			0.0360582	0.0179837
													0.0428396	0.0272933			0.045807	0.0272933			0.0360758	0.00262298			0.025844	0.00262298			0.0227119	0.0239866			0.0397665	0.0239866
													0.0479635	0.0179694			0.0608078	0.0179694			0.0235576	-0.0137189			0.0310561	-0.0137189			0.0185098	0.0152002			0.0332634	0.0152002
													0.0546563	0.0241152			0.0368218	0.0241152			0.0423831	-0.00787908			0.0449337	-0.00787908			0.0175156	0.0197432			0.0373034	0.0197432
													0.0537171	0.0232273			0.0633858	0.0232273			0.0252251	-0.0145573			0.0132572	-0.0145573			0.0403369	0.0262264			0.0541551	0.0262264
													0.0513526	0.0201184			0.0566862	0.0201184			0.00867203	-0.0213313			0.048611	-0.0213313			0.037013	0.0209719			0.0231808	0.0209719
													0.0458538	0.0146965			0.0537933	0.0146965			0.0211107	0.00237832			0.0294143	0.00237832			0.0313261	0.0207644			0.0343618	0.0207644
													0.050221	0.0271057			0.0501563	0.0271057			0.0197501	-0.00901346			0.0238046	-0.00901346			0.0274025	0.0123744			0.0247498	0.0123744
													0.0427257	0.0278506			0.0531341	0.0278506			0.0277726	-0.0208484			0.0441041	-0.0208484			0.0332242	0.0156317			0.0281185	0.0156317
													0.0431514	0.0215514			0.0504778	0.0215514			0.0418249	0.00121585			0.0461213	0.00121585			0.0230325	0.0258263			0.0422036	0.0258263
													0.0458262	0.0137411			0.0421423	0.0137411			0.0374705	0.0119964			0.01449	0.0119964			0.0394329	0.00756093			0.0300124	0.00756093
													0.0605956	0.0155273			0.0609048	0.0155273			0.0344476	-0.0197095			0.0302954	-0.0197095			0.00748932	0.0141351			0.0585339	0.0141351
													0.0496126	0.0199805			0.03272	0.0199805			0.0345452	-0.00366511			0.0226949	-0.00366511			0.0515561	0.0211083			0.0511347	0.0211083
													0.0462644	0.020884			0.0548362	0.020884			0.0384649	-0.025569			0.0502442	-0.025569			0.0321732	0.0105613			0.0149767	0.0105613
													0.0499513	0.0215916			0.0491442	0.0215916			0.0293037	0.00779562			0.0290417	0.00779562			0.0178869	0.0154635			0.059906	0.0154635
													0.0588407	0.0149047			0.050348	0.0149047			0.017328	-0.00447238			0.0319071	-0.00447238			0.0275311	0.00913957			0.0422564	0.00913957
													0.0420066	0.0219333			0.0467543	0.0219333			0.0269973	-0.0180244			0.0315653	-0.0180244			0.0225914	0.0143784			0.0179858	0.0143784
													0.049812	0.0195975			0.0477258	0.0195975			0.0379673	-0.00378325			0.03786	-0.00378325			0.0274973	0.0224575			0.0295009	0.0224575
													0.0498701	0.0153485			0.0500545	0.0153485			0.0118597	-0.0103893			0.0470149	-0.0103893			0.0191336	0.0281425			0.0414563	0.0281425
													0.0586354	0.0189945			0.0498718	0.0189945			0.0159757	-0.00690902			0.0462996	-0.00690902			0.0340009	0.00437422			0.0300339	0.00437422
													0.0562521	0.0170825			0.0548942	0.0170825			0.0454676	-0.00898559			0.0371369	-0.00898559			0.0305794	0.0261659			0.0353055	0.0261659
													0.0568937	0.0153507			0.0404725	0.0153507			0.0424399	-0.00407598			0.0284371	-0.00407598			0.0223973	0.0269696			0.0263343	0.0269696
													0.0523442	0.0130473			0.0434063	0.0130473			0.0383854	-0.00391228			0.0414108	-0.00391228			0.0487244	0.0154532			-0.00294265	0.0154532
													0.050376	0.0250354			0.0531626	0.0250354			0.039498	-0.0190305			0.0184061	-0.0190305			0.0430254	0.015474			0.0323891	0.015474
													0.0485941	0.0215138			0.0512855	0.0215138			0.0115681	0.00261581			0.0203299	0.00261581			0.0301219	0.0224694			0.0547944	0.0224694
													0.0581311	0.0210014			0.0272037	0.0210014			0.0389577	-0.00898641			0.0523201	-0.00898641			0.0264469	0.0180933			0.0373061	0.0180933
													0.0542106	0.0184122			0.0357581	0.0184122			0.0250662	0.0107597			0.0430735	0.0107597			0.0266907	0.0154294			0.0390662	0.0154294
													0.0410262	0.0257969			0.0462695	0.0257969			0.0451503	-0.00896439			0.0191114	-0.00896439			0.0313669	0.0147595			0.0281227	0.0147595
													0.0510915	0.0167531			0.0520959	0.0167531			0.0312191	0.00114826			0.0361442	0.00114826			0.0290369	0.0164875			0.0448416	0.0164875
													0.0507106	0.0186507			0.0424916	0.0186507			0.0394161	-0.013123			0.0447664	-0.013123			0.028304	0.0111583			0.031321	0.0111583
													0.0515331	0.0245457			0.0424325	0.0245457			0.0576651	-0.0373089			0.0330988	-0.0373089			0.037286	0.0106631			0.0118555	0.0106631
													0.0533133	0.0280672			0.055141	0.0280672			0.0384071	0.000490856			0.0334664	0.000490856			0.0213288	0.0179606			0.0522934	0.0179606
													0.0583399	0.0260776			0.0567272	0.0260776			0.0362353	-0.013558			0.0409853	-0.013558			0.0200522	0.024448			0.0240862	0.024448
													0.0564596	0.0221401			0.0573529	0.0221401			0.0324655	-0.00741261			0.0183467	-0.00741261			0.0202489	0.0257192			0.0286151	0.0257192
													0.0545046	0.0166609			0.0546294	0.0166609			0.0159775	0.00152726			0.0197191	0.00152726			0.0296101	0.00987684			0.0286796	0.00987684
													0.051123	0.0196719			0.0561791	0.0196719			0.0270816	-0.0128678			0.0191246	-0.0128678			0.026016	0.0179916			0.0272663	0.0179916
													0.0491291	0.0253181			0.0569437	0.0253181			0.0361413	-0.0174272			0.0219226	-0.0174272			0.0273232	0.0420975			0.0365563	0.0420975
													0.0419016	0.0204583			0.0419044	0.0204583			0.0230261	-0.0145523			0.0277052	-0.0145523			0.0264621	0.0150669			0.0557545	0.0150669
													0.04845	0.0159287			0.0651491	0.0159287			0.0222031	-0.0137253			0.0514977	-0.0137253			0.0334831	0.027144			0.0406075	0.027144
													0.0454226	0.021174			0.0589782	0.021174			0.0193897	0.000410415			0.0348155	0.000410415			0.0288026	0.0227627			0.0327799	0.0227627
													0.0538695	0.0247688			0.0451437	0.0247688			0.0293568	0.0105416			0.040859	0.0105416			0.0210376	0.0333021			0.0429653	0.0333021
													0.0524345	0.0226955			0.0486197	0.0226955			0.0266145	0.00210022			0.0260839	0.00210022			0.0390682	0.01674			0.0428507	0.01674
													0.0586165	0.0212276			0.0496676	0.0212276			0.0172443	0.000955278			0.0438777	0.000955278			0.014296	0.0206531			0.0479632	0.0206531
													0.0465436	0.0190858			0.0535111	0.0190858			0.0295622	-0.00126034			0.032803	-0.00126034			0.0453889	0.0243619			0.035205	0.0243619
													0.0545227	0.0198126			0.0419576	0.0198126			0.0473876	-0.00769463			0.0540515	-0.00769463			0.0386048	0.0195479			0.0450159	0.0195479
													0.0581991	0.014298			0.0640378	0.014298			0.0316279	-0.00216685			0.0600651	-0.00216685			0.0262373	0.0218048			0.020003	0.0218048
													0.0490733	0.0286536			0.0476327	0.0286536			0.0162494	0.0015313			0.0590328	0.0015313			0.0329532	0.0313151			0.0383918	0.0313151
													0.0539302	0.0211279			0.0567254	0.0211279			0.0183235	-0.00376268			0.0252634	-0.00376268			0.0329349	0.0201645			0.0282969	0.0201645
													0.0477013	0.0281914			0.0544792	0.0281914			0.0278849	0.0164722			0.0432761	0.0164722			0.0437494	0.0266253			0.0323992	0.0266253
													0.0530986	0.0319168			0.054932	0.0319168			0.0188906	-0.0122732			0.0488878	-0.0122732			0.0231111	0.0293866			0.0310268	0.0293866
													0.0527578	0.0236622			0.050557	0.0236622			0.0410666	-0.00665776			0.0336031	-0.00665776			0.0183746	0.00741548			0.0376479	0.00741548
													0.0440893	0.0185634			0.0564367	0.0185634			0.0339893	-0.00625772			0.0470786	-0.00625772			0.0426037	0.00569312			0.0438697	0.00569312
													0.050336	0.0206168			0.0516402	0.0206168			0.0267323	-0.0207211			0.043755	-0.0207211			0.0339363	0.0271458			0.0275487	0.0271458
													0.048121	0.0186853			0.0496764	0.0186853			0.0310806	-0.0225323			0.0554116	-0.0225323			0.0340715	0.0387893			0.0217173	0.0387893
													0.0454388	0.018466			0.0364144	0.018466			0.0268023	0.00686357			0.0297261	0.00686357			0.0225468	0.0141716			0.0432107	0.0141716
													0.0494065	0.0221083			0.0608049	0.0221083			0.0282589	0.00267412			0.0555235	0.00267412			0.042277	0.0238849			0.0242526	0.0238849
													0.0511963	0.0210634			0.0537379	0.0210634			0.0293638	-0.00554376			0.0376702	-0.00554376			0.0301124	0.0101342			0.034741	0.0101342
													0.0460442	0.020084			0.0551153	0.020084			0.021843	-0.00626967			0.023534	-0.00626967			0.0322843	0.0150456			0.0347504	0.0150456
													0.0514537	0.0199024			0.0412943	0.0199024			0.02206	-0.0148688			0.0423194	-0.0148688			0.0366144	0.0255064			0.0271064	0.0255064
													0.0421415	0.0223493			0.0492522	0.0223493			0.0416447	-0.0121822			0.0298847	-0.0121822			0.0366044	0.00491161			0.0357511	0.00491161
													0.0510725	0.0165346			0.0563077	0.0165346			0.0510627	0.0077221			0.0280468	0.0077221			0.0195701	0.0149259			0.0368093	0.0149259
													0.0606259	0.0231806			0.0563651	0.0231806			0.0359075	0.0117359			0.0500054	0.0117359			0.0337619	0.0267692			0.0531578	0.0267692
													0.0439421	0.0194178			0.0419739	0.0194178			0.00682917	-0.000751879			0.0244692	-0.000751879			0.0279317	0.0164935			0.0374572	0.0164935
													0.0519841	0.0182099			0.045726	0.0182099			0.0340288	0.00879796			0.0458163	0.00879796			0.0257602	0.0186308			0.0577052	0.0186308
													0.0484872	0.0223663			0.0446689	0.0223663			0.0269285	-0.0028507			0.0258872	-0.0028507			0.037021	0.0335749			0.0574362	0.0335749
													0.0539765	0.0191821			0.0261314	0.0191821			0.0391675	-0.00274744			0.0322804	-0.00274744			0.0295649	0.0215942			0.0319254	0.0215942
													0.05294	0.0196794			0.0543529	0.0196794			0.058138	-0.0137855			0.0317376	-0.0137855			0.0283825	0.00669288			0.0256924	0.00669288
													0.05785	0.0179102			0.0412481	0.0179102			0.0294567	-0.00817711			0.0365406	-0.00817711			0.0207554	0.0309764			0.0201958	0.0309764
													0.0496033	0.0183297			0.0466378	0.0183297			0.00901448	-0.0183548			0.0587829	-0.0183548			0.024964	0.00828675			0.0453601	0.00828675
													0.0568075	0.0181855			0.0428948	0.0181855			0.0146432	0.0107951			0.0146174	0.0107951			0.0382678	0.0112735			0.0301872	0.0112735
													0.0556388	0.0230788			0.0505437	0.0230788			0.0274778	-0.00223734			0.0408146	-0.00223734			0.0259459	0.0167086			0.0477819	0.0167086
													0.0552991	0.0208527			0.0544997	0.0208527			0.0144496	0.0063545			0.0345696	0.0063545			0.0391406	0.00360549			0.0449147	0.00360549
													0.0450349	0.028302			0.0564003	0.028302			0.0251294	0.0166662			0.0627993	0.0166662			0.0504247	0.0163228			0.0365172	0.0163228
													0.0483083	0.0236035			0.0423912	0.0236035			0.0306821	-0.0154094			0.0136229	-0.0154094			0.0387693	0.0226316			0.0239961	0.0226316
													0.044728	0.0242174			0.0526363	0.0242174			0.0120734	-0.00577123			0.0392348	-0.00577123			0.0284238	0.0124031			0.0329065	0.0124031
													0.055521	0.0251056			0.0613982	0.0251056			0.0352774	-0.0232774			0.0270644	-0.0232774			0.031039	0.00404463			0.0385655	0.00404463
													0.0482589	0.0197406			0.0492206	0.0197406			0.041476	-0.0109902			0.046577	-0.0109902			0.0422509	0.0192374			0.0493153	0.0192374
													0.0545326	0.0238425			0.0570802	0.0238425			0.034714	-0.00676991			0.0255617	-0.00676991			0.0423252	0.0283771			0.0557265	0.0283771
													0.0470513	0.0204865			0.0475342	0.0204865			0.0277491	0.00668751			0.0287043	0.00668751			0.0494289	0.0276964			0.0371198	0.0276964
													0.0489248	0.0161868			0.044661	0.0161868			0.0296697	-0.00356191			0.0575482	-0.00356191			0.0464124	0.0205328			0.0372927	0.0205328
													0.0575523	0.0143373			0.0488135	0.0143373			0.0354966	0.00648737			0.0581125	0.00648737			0.0323927	0.0343925			0.0324428	0.0343925
													0.0539532	0.0221649			0.0587964	0.0221649			0.0463767	0.000383619			0.0228957	0.000383619			0.0287075	0.0280208			0.0223498	0.0280208
													0.0513044	0.0160425			0.0450048	0.0160425			0.00311773	-0.00567438			0.0317807	-0.00567438			0.0340964	0.0130864			0.0102399	0.0130864
													0.0490663	0.0218457			0.0506119	0.0218457			0.027592	0.00547431			0.0197675	0.00547431			0.033324	0.0107804			0.0310656	0.0107804
													0.0535711	0.0233197			0.0472598	0.0233197			0.0243011	-0.0243088			0.0437096	-0.0243088			0.0413137	0.0191366			0.0330778	0.0191366
													0.0540327	0.0142072			0.0387614	0.0142072			0.0219895	-0.00488596			0.0407888	-0.00488596			0.0242325	0.0134176			0.031838	0.0134176
													0.057431	0.0229112			0.0579266	0.0229112			0.0264141	-0.00659463			0.0414282	-0.00659463			0.0176416	0.0242544			0.0466868	0.0242544
													0.041188	0.0258209			0.0418076	0.0258209			0.037062	-0.0071636			0.0290112	-0.0071636			0.026541	0.0279394			0.0446787	0.0279394
													0.0546571	0.0178839			0.0626557	0.0178839			0.0316568	-0.00872677			0.0342514	-0.00872677			0.0183838	0.0183834			0.0220828	0.0183834
													0.053474	0.0230111			0.0518791	0.0230111			0.017627	-0.0164502			0.00928059	-0.0164502			0.0394499	0.0153909			0.0347965	0.0153909
													0.0499042	0.012296			0.0561311	0.012296			0.04038	-0.0127452			0.025194	-0.0127452			0.0389057	0.0159955			0.0371585	0.0159955
													0.0566714	0.0180357			0.0435625	0.0180357			0.037263	-0.00659391			0.0425962	-0.00659391			0.0190399	0.0141044			0.0160812	0.0141044
													0.0528583	0.025711			0.065121	0.025711			0.0601184	-0.00115384			0.0141469	-0.00115384			0.0238038	0.0118563			0.0293307	0.0118563
													0.0553947	0.0188157			0.0455869	0.0188157			0.0349808	0.00604757			0.068849	0.00604757			0.032528	0.0225646			0.0456148	0.0225646
													0.052493	0.024765			0.0420821	0.024765			0.0392982	-0.00901724			-0.00172317	-0.00901724			0.0188783	0.00293104			0.0345364	0.00293104
													0.0507798	0.0187651			0.0385275	0.0187651			0.0133821	0.0179252			0.00764895	0.0179252			0.0311823	0.0156954			0.0495953	0.0156954
													0.0549034	0.0163822			0.0503874	0.0163822			0.0457828	-0.00444633			0.0550986	-0.00444633			0.0419492	0.00555348			0.0346711	0.00555348
													0.0406556	0.0210731			0.0424227	0.0210731			0.0340719	-0.0153221			0.0406731	-0.0153221			0.0341991	0.0203135			0.0374577	0.0203135
													0.0448254	0.0170869			0.0452295	0.0170869			0.0283365	-0.0069155			0.0241254	-0.0069155			0.0216787	0.0283208			0.054901	0.0283208
													0.053212	0.0223763			0.0504595	0.0223763			0.0275517	0.00761612			0.0431614	0.00761612			0.0459335	0.0129992			0.0428972	0.0129992
													0.0552743	0.0186833			0.0435248	0.0186833			0.0390938	0.000208671			0.0408396	0.000208671			0.035194	0.0260977			0.0410923	0.0260977
													0.0499677	0.0202334			0.0557563	0.0202334			0.0245662	-0.0158733			0.040401	-0.0158733			0.0326974	-0.00500249			0.0437245	-0.00500249
													0.0543718	0.0239346			0.0577831	0.0239346			0.0247711	-0.00746146			0.0332741	-0.00746146			0.032537	0.00932524			0.0480075	0.00932524
													0.0566993	0.0261789			0.0579137	0.0261789			0.031775	-0.00633147			0.0541164	-0.00633147			0.0171152	0.0247936			0.0266615	0.0247936
													0.0573149	0.0168172			0.0524176	0.0168172			0.0292221	-0.00906359			0.0291859	-0.00906359			0.0312575	0.0128655			0.0441189	0.0128655
													0.0460331	0.0274806			0.0573723	0.0274806			0.0371768	0.0168457			0.0333554	0.0168457			0.0338126	0.0358039			0.0521653	0.0358039
													0.0506026	0.0200186			0.0382384	0.0200186			0.0341382	-0.00357651			0.0194442	-0.00357651			0.0310545	0.0168511			0.0110991	0.0168511
													0.0519912	0.0231648			0.0518008	0.0231648			0.0523326	-0.00813367			0.0271206	-0.00813367			0.0351422	0.0302615			0.0421087	0.0302615
													0.0488227	0.0148987			0.0556627	0.0148987			0.0488615	-0.0116554			0.06377	-0.0116554			0.034429	0.0280847			0.0384394	0.0280847
													0.0530461	0.0143025			0.0555938	0.0143025			0.031426	-0.00239763			0.0239906	-0.00239763			0.0344907	0.0206147			0.0429278	0.0206147
													0.054569	0.0118029			0.050119	0.0118029			0.0281359	-0.0121772			0.063168	-0.0121772			0.0375379	0.0243709			0.0315747	0.0243709
													0.049831	0.0213721			0.0443459	0.0213721			0.0259484	-0.00710218			0.0092852	-0.00710218			0.0252789	0.0253774			0.0332586	0.0253774
													0.0544735	0.0182223			0.0577907	0.0182223			0.0444796	-0.00627081			0.0436748	-0.00627081			0.0219744	0.00699909			0.0294925	0.00699909
													0.0443781	0.0153552			0.0390794	0.0153552			0.0200103	0.00179639			0.0362029	0.00179639			0.0281133	0.0135853			0.0401436	0.0135853
													0.0491841	0.0253343			0.0538303	0.0253343			0.037962	-0.00756984			0.0467349	-0.00756984			0.0304276	0.0113832			0.0406813	0.0113832
													0.0586759	0.0195718			0.0618256	0.0195718			0.0300971	-0.0107374			0.0259863	-0.0107374			0.0325219	0.0111954			0.0340818	0.0111954
													0.0519518	0.0153283			0.0512052	0.0153283			0.00882927	-0.014171			0.0188451	-0.014171			0.0159972	0.0235548			0.056471	0.0235548
													0.0520476	0.0269404			0.060641	0.0269404			0.0228487	-0.010634			0.0452441	-0.010634			0.044261	0.00691253			0.0414275	0.00691253
													0.0569385	0.0242745			0.0633262	0.0242745			0.0299969	-0.00468226			0.0444502	-0.00468226			0.0468015	0.004594			0.0298598	0.004594
													0.0531103	0.0166544			0.0606378	0.0166544			0.0152551	-0.0110334			0.0146564	-0.0110334			0.0133186	0.0253747			0.0208245	0.0253747
													0.0490515	0.0201255			0.0536927	0.0201255			0.033136	0.00461437			0.019348	0.00461437			0.0460532	0.00452329			0.034118	0.00452329
													0.0545012	0.0287086			0.0531424	0.0287086			0.0145216	-0.0130652			0.048554	-0.0130652			0.0341813	0.0237611			0.0319096	0.0237611
													0.0511563	0.0167242			0.0524847	0.0167242			0.020712	0.000146882			0.0446465	0.000146882			0.0411158	0.0150725			0.0368605	0.0150725
													0.0501983	0.0296068			0.06064	0.0296068			0.0294081	0.0019115			0.0263907	0.0019115			0.0252561	0.0416926			0.0382954	0.0416926
													0.0510394	0.0236726			0.0683022	0.0236726			0.042826	-0.00224992			0.0305584	-0.00224992			0.0198951	0.0146938			0.0491477	0.0146938
													0.0502293	0.0178532			0.051091	0.0178532			0.0333164	-0.00260295			0.0133191	-0.00260295			0.017035	0.0254597			0.0305583	0.0254597
													0.0580427	0.0192899			0.055824	0.0192899			0.0235406	0.00386371			0.0472057	0.00386371			0.0262857	0.0104566			0.0453723	0.0104566
													0.0481262	0.0172206			0.0513678	0.0172206			0.0227457	0.0110637			0.0388408	0.0110637			0.0554836	0.0285457			0.0422284	0.0285457
													0.0613344	0.0147577			0.0523708	0.0147577			0.0451133	0.0106094			0.0291079	0.0106094			0.0267885	0.0280847			0.0371291	0.0280847
													0.05463	0.0232007			0.0526587	0.0232007			0.0153522	-0.00613791			0.0275545	-0.00613791			0.0149274	0.00185195			0.0203255	0.00185195
													0.0541016	0.0277979			0.0441169	0.0277979			0.0227864	-0.00035421			0.0315053	-0.00035421			0.0231511	0.0212904			0.0489552	0.0212904
													0.0471462	0.0136511			0.0491149	0.0136511			0.0193322	-0.00693878			0.0426293	-0.00693878			0.0288139	0.0126742			0.0286566	0.0126742
													0.0552912	0.0241752			0.047008	0.0241752			0.032648	-0.00254026			0.045459	-0.00254026			0.017677	0.030091			0.0340487	0.030091
													0.0610526	0.021553			0.0513908	0.021553			0.028874	0.000235483			0.0120893	0.000235483			0.0287184	0.014059			0.0277934	0.014059
													0.0577379	0.023153			0.0563487	0.023153			0.0288805	0.000389052			0.0303957	0.000389052			0.0333443	0.0237118			0.0370012	0.0237118
													0.0581889	0.02811			0.0435396	0.02811			0.0411851	-0.0118709			0.0291054	-0.0118709			0.0250131	0.0262018			0.0248791	0.0262018
													0.0489597	0.0155957			0.0603996	0.0155957			0.0282301	-0.0133557			0.0349885	-0.0133557			0.0245511	0.0296405			0.0383684	0.0296405
													0.044182	0.0258028			0.0469805	0.0258028			0.0359291	-0.0167926			0.0276081	-0.0167926			0.0431395	0.0228442			0.0386897	0.0228442
													0.0586066	0.0211682			0.0476678	0.0211682			0.0272109	-0.0156709			0.0167204	-0.0156709			0.0342332	0.0175909			0.0344172	0.0175909
													0.0517712	0.0138714			0.0435329	0.0138714			0.0376912	0.013414			0.054203	0.013414			0.0445103	0.0223393			0.0453892	0.0223393
													0.0454572	0.016629			0.0484229	0.016629			0.0140324	-0.00610534			0.027244	-0.00610534			0.0236262	0.0196571			0.0169014	0.0196571
													0.0506238	0.0226481			0.0421266	0.0226481			0.0325925	-0.00752594			0.0372973	-0.00752594			0.012882	0.0369364			0.0314408	0.0369364
													0.0550188	0.0219885			0.0640584	0.0219885			0.0139694	-0.00684123			0.0228889	-0.00684123			0.0295399	0.0217269			0.0233764	0.0217269
													0.0553057	0.024169			0.0380303	0.024169			0.0315524	-0.0092242			0.0353682	-0.0092242			0.0491597	0.0169944			0.0522985	0.0169944
													0.0557967	0.0294318			0.0469176	0.0294318			0.0279266	0.00583085			0.0227194	0.00583085			0.033646	0.0214747			0.0382905	0.0214747
													0.0512864	0.0209637			0.0435801	0.0209637			0.0310248	-0.0130639			0.0355813	-0.0130639			0.0441899	0.0197034			0.0220465	0.0197034
													0.0443463	0.0254926			0.0546795	0.0254926			0.0395421	-0.0001306			0.0351651	-0.0001306			0.0313381	0.0363555			0.0375561	0.0363555
													0.0638971	0.0106658			0.0459531	0.0106658			0.0239019	-0.0178978			0.0269835	-0.0178978			0.0408681	0.024289			0.0478298	0.024289
													0.0507362	0.0238317			0.0572656	0.0238317			0.0380926	0.00227774			0.0321082	0.00227774			0.0231269	0.0237513			0.0204417	0.0237513
													0.0477415	0.0233281			0.0589401	0.0233281			0.0389377	-0.0109792			0.0400866	-0.0109792			0.0288267	0.0258114			0.0384586	0.0258114
													0.051063	0.0214666			0.0422285	0.0214666			0.0310426	-0.014253			0.0534521	-0.014253			0.042351	0.0312796			0.0545692	0.0312796
													0.0502258	0.0253072			0.0636428	0.0253072			0.0261261	-0.0135817			0.0508215	-0.0135817			0.0335017	0.0272528			0.0513695	0.0272528
													0.0475668	0.0128324			0.0440487	0.0128324			0.0201211	0.00338009			0.0254555	0.00338009			0.0435547	0.0245261			0.0279479	0.0245261
													0.0575325	0.0145834			0.0516064	0.0145834			0.0403646	-0.0151602			0.0453175	-0.0151602			0.02139	0.0315722			0.0476137	0.0315722
													0.0657124	0.0205996			0.0567112	0.0205996			0.0469141	-0.00864324			0.0523893	-0.00864324			0.028637	0.0120139			0.0233039	0.0120139
													0.0490167	0.0253733			0.0633825	0.0253733			0.0296702	-0.00690617			0.054188	-0.00690617			0.0329795	0.0155579			0.0376537	0.0155579
													0.0525339	0.0166776			0.0511312	0.0166776			0.0182847	-0.0227084			0.038635	-0.0227084			0.0258098	0.00940026			0.0361684	0.00940026
													0.0541988	0.0281301			0.0619253	0.0281301			0.0315519	0.00172541			0.0499486	0.00172541			0.024214	0.0215749			0.0169641	0.0215749
													0.0587712	0.0245785			0.0600499	0.0245785			0.0241798	-0.00673465			0.0448144	-0.00673465			0.0322805	0.0277195			0.0255194	0.0277195
													0.053033	0.0244181			0.0525096	0.0244181			0.0537146	-0.0197003			0.0539702	-0.0197003			0.036022	0.0224059			0.0552308	0.0224059
													0.0491959	0.0204341			0.0460246	0.0204341			0.0228024	-0.000919393			0.0497586	-0.000919393			0.0322804	0.0194004			0.052558	0.0194004
													0.0545616	0.0201081			0.0484704	0.0201081			0.0214387	-0.0135606			0.0200227	-0.0135606			0.0509478	0.00781948			0.0366572	0.00781948
													0.0595468	0.0292821			0.0496827	0.0292821			0.0337331	0.00939765			0.0444287	0.00939765			0.0371084	0.0111754			0.0328504	0.0111754
													0.05223	0.0270467			0.0520628	0.0270467			0.0271913	0.00609008			0.037675	0.00609008			0.0155168	0.0240407			0.0314627	0.0240407
													0.0501757	0.0280284			0.0536617	0.0280284			0.0247663	0.00299999			0.0335779	0.00299999			0.0407806	0.0213932			0.0595536	0.0213932
													0.0557298	0.0233893			0.0515053	0.0233893			0.0353319	-0.000221344			0.00946361	-0.000221344			0.0297514	0.0218983			0.0376774	0.0218983
													0.0444702	0.0217416			0.0567651	0.0217416			0.0489319	0.00226332			0.0577845	0.00226332			0.036484	0.0237175			0.0313729	0.0237175
													0.0499309	0.0182994			0.0570724	0.0182994			0.0257583	0.0213566			0.039405	0.0213566			0.0462433	0.0335039			0.0368104	0.0335039
													0.0463985	0.0178542			0.062913	0.0178542			0.0196265	-0.00229022			0.0256576	-0.00229022			0.0166884	0.027056			0.028061	0.027056
													0.047701	0.0183261			0.0503051	0.0183261			0.0166892	-0.0212839			0.0428312	-0.0212839			0.0391293	0.0256998			0.046735	0.0256998
													0.0577873	0.0271599			0.0598418	0.0271599			0.0164268	-0.0122518			0.0626848	-0.0122518			0.0202051	0.0108797			0.0195752	0.0108797
													0.0505378	0.0204786			0.0462032	0.0204786			0.0316605	-0.00274218			0.0341119	-0.00274218			0.0236612	0.0202155			0.0282059	0.0202155
													0.0558992	0.0236156			0.0592435	0.0236156			0.0216163	-0.00802277			0.0223972	-0.00802277			0.0267256	0.0122206			0.0259816	0.0122206
													0.0466528	0.0166359			0.0388374	0.0166359			0.0245713	0.00441898			0.0421643	0.00441898			0.0191314	0.0101423			0.0289125	0.0101423
													0.0453329	0.0228266			0.052502	0.0228266			0.0173145	-0.0124415			0.0408132	-0.0124415			0.0421642	0.0189143			0.0193314	0.0189143
													0.0517448	0.01455			0.0418907	0.01455			0.0236988	-0.0337402			0.0365895	-0.0337402			0.0275281	0.0219138			0.0458637	0.0219138
													0.0514045	0.0182548			0.0505737	0.0182548			0.0252851	-0.0024014			0.0615507	-0.0024014			0.0375015	0.0217759			0.0278933	0.0217759
													0.0472367	0.0197263			0.0443416	0.0197263			0.0267345	0.00236302			0.0310903	0.00236302			0.0363828	0.0414406			0.0372332	0.0414406
													0.059096	0.0159483			0.0442332	0.0159483			0.0324036	0.0119397			0.0311693	0.0119397			0.0413092	0.0333881			0.0401746	0.0333881
													0.0574096	0.0255835			0.0606325	0.0255835			0.0391738	-0.00551448			0.0349597	-0.00551448			0.0462008	0.0105159			0.0374471	0.0105159
													0.0569519	0.0214836			0.0400503	0.0214836			0.0245129	0.0144712			0.0323027	0.0144712			0.0340826	0.0126157			0.0499966	0.0126157
													0.0493503	0.0147565			0.0474409	0.0147565			0.0180017	-0.00837888			0.0323074	-0.00837888			0.0302106	0.0225618			0.0377426	0.0225618
													0.0572801	0.0201033			0.053276	0.0201033			0.0402913	-0.00785808			0.0534995	-0.00785808			0.0244994	0.0256722			0.0093656	0.0256722
													0.0609681	0.0172704			0.0479176	0.0172704			0.0190982	-0.0204474			0.0404345	-0.0204474			0.0398832	0.028333			0.0418251	0.028333
													0.0577001	0.0199318			0.0627617	0.0199318			0.0445589	-0.0151026			0.0276524	-0.0151026			0.0218271	0.0197691			0.0373913	0.0197691
													0.0471867	0.0267259			0.0509796	0.0267259			0.0280836	-0.00372014			0.0455043	-0.00372014			0.0314454	0.013478			0.0471043	0.013478
													0.0456026	0.0210962			0.0446654	0.0210962			0.0101869	-0.0132034			0.0466616	-0.0132034			0.0221103	0.0170884			0.0391736	0.0170884
													0.0460506	0.0173296			0.0624751	0.0173296			0.0378327	-0.000964759			0.0499743	-0.000964759			0.0489011	0.0209214			0.0491461	0.0209214
													0.0495935	0.0210687			0.0511112	0.0210687			0.0333673	-0.00806793			0.0316241	-0.00806793			0.0389482	0.0383792			0.0432521	0.0383792
													0.0503111	0.0270314			0.0510765	0.0270314			0.0430542	0.00321968			0.0205667	0.00321968			0.0169032	0.0252382			0.037554	0.0252382
													0.0538059	0.0186462			0.0462089	0.0186462			0.0388746	-0.00164919			0.0306265	-0.00164919			0.0227771	0.0214691			0.0106852	0.0214691
													0.0498381	0.0218552			0.0518558	0.0218552			0.0380209	-0.0134767			0.0459753	-0.0134767			0.0332847	0.0356073			0.0561862	0.0356073
													0.0465152	0.0127133			0.0448873	0.0127133			0.0347772	-0.0137812			0.0536879	-0.0137812			0.0375373	0.0194183			0.0177226	0.0194183
													0.0536408	0.0152067			0.0510193	0.0152067			0.0298821	-0.0104725			0.00466343	-0.0104725			0.0239551	0.00753758			0.0356317	0.00753758
													0.0523555	0.0273851			0.0460678	0.0273851			0.0369282	0.000980874			0.0650347	0.000980874			0.0417126	0.0260093			0.0352912	0.0260093
													0.0414776	0.0188505			0.0472584	0.0188505			0.0297659	-0.0305694			0.0124838	-0.0305694			0.0316101	0.0245069			0.0482554	0.0245069
													0.051635	0.0270512			0.0467696	0.0270512			0.0437154	-0.00231339			0.0264937	-0.00231339			0.0173483	0.0109016			0.0495419	0.0109016
													0.0515209	0.0206535			0.0460688	0.0206535			0.0417929	-0.0181887			0.0309697	-0.0181887			0.0358623	0.0290653			-0.00393201	0.0290653
													0.0540476	0.0167422			0.0398631	0.0167422			0.0304633	-0.017016			0.0446423	-0.017016			0.0245203	0.0125637			0.0344876	0.0125637
													0.0547716	0.0183396			0.0478113	0.0183396			0.0298576	0.00205643			0.028825	0.00205643			0.0214255	0.0236843			0.0429022	0.0236843
													0.0569169	0.0156013			0.047816	0.0156013			0.0291795	-0.00145148			0.037566	-0.00145148			0.0267408	0.0248585			0.0416537	0.0248585
													0.0497163	0.0252636			0.0651675	0.0252636			0.0464663	0.00688275			0.0264858	0.00688275			0.0263216	0.0101589			0.0521406	0.0101589
													0.0518934	0.0187246			0.0578729	0.0187246			0.0403931	-0.0111529			0.0466272	-0.0111529			0.034369	0.0332385			0.0324965	0.0332385
													0.0548149	0.0183698			0.0481363	0.0183698			0.0448657	-0.0195127			0.0430874	-0.0195127			0.0276089	0.0130892			0.0392398	0.0130892
													0.0511482	0.0208818			0.0559583	0.0208818			0.0212036	0.00687714			0.0280625	0.00687714			0.0357598	0.0186093			0.0196184	0.0186093
													0.0431701	0.011726			0.0623254	0.011726			0.0261306	-0.00824408			0.0435748	-0.00824408			0.00777084	0.0355915			0.0429929	0.0355915
													0.0546123	0.0189714			0.0412363	0.0189714			0.0171219	-0.0200964			0.0441633	-0.0200964			0.031534	0.0283917			0.0302683	0.0283917
													0.0558391	0.0184742			0.0529194	0.0184742			0.0415392	-0.00822244			0.0376204	-0.00822244			0.0337214	0.0257023			0.0371092	0.0257023
													0.0504928	0.0220096			0.0478636	0.0220096			0.0258094	-0.00748966			0.041414	-0.00748966			0.0395034	0.0232251			0.0295733	0.0232251
													0.0522028	0.0225432			0.0659275	0.0225432			0.0214654	0.00112578			0.024888	0.00112578			0.0228238	0.0203509			0.021296	0.0203509
													0.0460436	0.0262365			0.0551059	0.0262365			0.0493131	-0.00810393			0.00134905	-0.00810393			0.0258135	0.0124448			0.0405367	0.0124448
													0.050962	0.0288526			0.0479977	0.0288526			0.024871	0.00421969			0.0232039	0.00421969			0.0347315	0.0174836			0.0503273	0.0174836
													0.0443299	0.0214618			0.0392034	0.0214618			0.0446607	0.00904785			0.0380527	0.00904785			0.0337997	0.0107766			0.0370181	0.0107766
													0.0502405	0.0272691			0.0454131	0.0272691			0.0241283	-0.000603456			0.0436537	-0.000603456			0.0296434	0.0153318			0.0429659	0.0153318
													0.0639612	0.0285735			0.0576222	0.0285735			0.0307186	0.00428697			0.0562364	0.00428697			0.0074417	0.020864			0.0270037	0.020864
													0.0443958	0.0205199			0.0515538	0.0205199			0.0432957	-0.0171702			0.0180139	-0.0171702			0.0296216	0.0387234			0.0421419	0.0387234
													0.0461188	0.0140236			0.0385594	0.0140236			0.0185342	-0.00974538			0.03545	-0.00974538			0.0400698	0.0231303			0.0353368	0.0231303
													0.0556315	0.0166388			0.0381547	0.0166388			0.0293128	-0.00522836			0.0447712	-0.00522836			0.0187971	0.0239379			0.0325105	0.0239379
													0.0587833	0.0168518			0.0589144	0.0168518			0.0146071	-0.0166907			0.0431213	-0.0166907			0.0361467	0.0104738			0.0471247	0.0104738
													0.0546034	0.0217418			0.0566564	0.0217418			0.0265611	-0.0161404			0.0444079	-0.0161404			0.0358875	0.0106334			0.029184	0.0106334
													0.0543615	0.0170349			0.0531456	0.0170349			0.0238851	-0.0131897			0.0405781	-0.0131897			0.0359228	0.0137033			0.0304781	0.0137033
													0.0522294	0.0289695			0.0592768	0.0289695			0.0356694	-0.00352165			0.0424823	-0.00352165			0.0368838	0.0179406			0.0345417	0.0179406
													0.0557668	0.0190252			0.0631857	0.0190252			0.0419886	0.00194244			0.0368849	0.00194244			0.0255383	0.0381248			0.0353636	0.0381248
													0.0516839	0.0204581			0.0507968	0.0204581			0.0402801	0.00461269			0.0351004	0.00461269			0.0331839	0.00579366			0.0283086	0.00579366
													0.0466578	0.0170926			0.067776	0.0170926			0.0341635	-0.013191			0.0628175	-0.013191			0.0304428	0.0117455			0.0302132	0.0117455
													0.0537415	0.0178886			0.0417079	0.0178886			0.0241403	-0.0101003			0.0194565	-0.0101003			0.0300577	0.0347005			0.0266235	0.0347005
													0.056265	0.0277283			0.0503111	0.0277283			0.0380411	-0.0106419			0.0326109	-0.0106419			0.0263192	0.0197644			0.0387746	0.0197644
													0.0502907	0.0200694			0.0707498	0.0200694			0.0325952	6.9543e-05			0.0550824	6.9543e-05			0.0354749	0.0175181			0.0341052	0.0175181
													0.0528179	0.0176494			0.0487764	0.0176494			0.029687	-0.0154393			0.0516097	-0.0154393			0.0432813	0.0237184			0.0344644	0.0237184
													0.0496856	0.024289			0.0431191	0.024289			0.0214163	-0.00496069			0.0551621	-0.00496069			0.0183875	0.0145781			0.0391555	0.0145781
													0.0412241	0.02974			0.0478294	0.02974			0.0331132	-0.00135819			0.0330241	-0.00135819			0.0356591	0.0116348			0.0270009	0.0116348
													0.0525465	0.0179211			0.0446268	0.0179211			0.0287426	0.00406616			0.0283882	0.00406616			0.0351243	0.0270325			0.035622	0.0270325
													0.0541068	0.0228159			0.0474323	0.0228159			0.0365206	-0.00990096			0.0348873	-0.00990096			0.031603	0.0174813			0.0323367	0.0174813
													0.0563548	0.0183846			0.0513204	0.0183846			0.0261936	-0.00935882			0.0413562	-0.00935882			0.0272739	0.011652			0.0402386	0.011652
													0.0495677	0.0181344			0.0491613	0.0181344			0.0316712	0.0235903			0.0196134	0.0235903			0.0406185	0.0299922			0.0316888	0.0299922
													0.0525166	0.0245825			0.0454932	0.0245825			0.0324447	-0.0189478			0.0512848	-0.0189478			0.0224677	0.0166454			0.0295633	0.0166454
													0.0549445	0.0239576			0.040042	0.0239576			0.0139607	-0.00901218			0.0449492	-0.00901218			0.0396696	0.0313876			0.0342724	0.0313876
													0.0577695	0.0196637			0.0620985	0.0196637			0.0278401	-0.0138144			0.0468079	-0.0138144			0.0449687	0.0240575			0.0473603	0.0240575
													0.0459359	0.0248324			0.0470591	0.0248324			0.0301401	-0.0102847			0.0326008	-0.0102847			0.036282	0.0225659			0.0302314	0.0225659
													0.046373	0.0208944			0.0562042	0.0208944			0.0250084	-0.0172672			0.0126995	-0.0172672			0.0235597	0.010257			0.0170755	0.010257
													0.0601282	0.0160157			0.0475874	0.0160157			0.0383537	0.00396283			0.054283	0.00396283			0.0309626	0.0258869			0.0338242	0.0258869
													0.0587465	0.0138008			0.0525662	0.0138008			0.0242577	-0.0115847			0.0170555	-0.0115847			0.00427411	0.0345655			0.0322283	0.0345655
													0.0453962	0.0178004			0.051876	0.0178004			0.0455244	-0.00567575			0.0538875	-0.00567575			0.0305842	0.0302218			0.0296574	0.0302218
													0.0566981	0.0164998			0.0401643	0.0164998			0.0363066	0.00867357			0.0258466	0.00867357			0.0274009	0.00406672			0.0392168	0.00406672
													0.0494117	0.022703			0.0505306	0.022703			0.0329173	-0.00381049			0.0508337	-0.00381049			0.042506	0.0193024			0.0326797	0.0193024
													0.0513433	0.0220328			0.043968	0.0220328			0.0448056	-0.0150824			0.0264039	-0.0150824			0.0299333	0.0149814			0.0126814	0.0149814
													0.0509088	0.017549			0.0673679	0.017549			0.0204463	-0.00306575			0.0371761	-0.00306575			0.0420016	0.0183206			0.0233517	0.0183206
													0.0448788	0.0183245			0.0464448	0.0183245			0.0208442	-0.0201199			0.0432278	-0.0201199			0.0438194	0.0049113			0.0378404	0.0049113
													0.0623086	0.0243873			0.0660309	0.0243873			0.0130334	-0.00656043			0.0319337	-0.00656043			0.0295268	0.0194623			0.0394441	0.0194623
													0.0596627	0.0197342			0.0473915	0.0197342			0.0326471	-0.00307887			0.055578	-0.00307887			0.0351075	0.0229297			0.0183389	0.0229297
													0.0566108	0.0169006			0.0566921	0.0169006			0.0198872	0.00333228			0.0333868	0.00333228			0.0202562	0.0141154			0.0481462	0.0141154
													0.0500928	0.0264043			0.0420271	0.0264043			0.0369283	-0.0197193			0.0331102	-0.0197193			0.0269583	0.0359993			0.0545575	0.0359993
													0.0484647	0.0205823			0.0583933	0.0205823			0.0362043	-0.0045459			0.0280596	-0.0045459			0.0249687	0.0315286			0.0263289	0.0315286
													0.0541615	0.014879			0.0428941	0.014879			0.0157993	-0.00459038			0.0175586	-0.00459038			0.0350645	0.0158938			0.0301782	0.0158938
													0.0483178	0.0249686			0.0493103	0.0249686			0.0294515	-0.00368886			0.0311811	-0.00368886			0.00820529	0.0185178			0.0535911	0.0185178
													0.0553279	0.0201558			0.0496863	0.0201558			0.0385087	0.00351415			0.0594037	0.00351415			0.0275813	0.0214726			0.0481862	0.0214726
													0.0521858	0.0178512			0.0421004	0.0178512			0.0197145	-0.000109671			0.0669215	-0.000109671			0.0380235	0.0250964			0.0421547	0.0250964
													0.0501849	0.0221865			0.0633969	0.0221865			0.00877863	-0.0138035			0.0357882	-0.0138035			0.0195096	0.0218745			0.0301849	0.0218745
													0.0495444	0.0225945			0.0470473	0.0225945			0.0166544	-0.00497468			0.0487362	-0.00497468			0.00891242	0.0180885			0.0438077	0.0180885
													0.0482064	0.0345344			0.0561788	0.0345344			0.0384771	-0.0023193			0.0256482	-0.0023193			0.0263097	0.0130448			0.0365575	0.0130448
													0.0500012	0.0215905			0.0638109	0.0215905			0.0303939	-0.010187			0.0420316	-0.010187			0.0328836	0.0184272			0.0263404	0.0184272
													0.0503277	0.0288302			0.0517601	0.0288302			0.0285156	0.0154714			0.0344505	0.0154714			0.0460252	0.0241883			0.0380102	0.0241883
													0.0501815	0.021329			0.046648	0.021329			0.0368378	0.00342604			-0.00241015	0.00342604			0.0432649	0.0180313			0.0203727	0.0180313
													0.0578243	0.0139216			0.0489645	0.0139216			0.0139439	0.0229517			0.0401589	0.0229517			0.0275614	0.0297855			0.0351161	0.0297855
													0.0524107	0.0165024			0.0515932	0.0165024			0.0147441	-0.0071656			0.0418862	-0.0071656			0.0295473	0.020611			0.0269323	0.020611
													0.0617573	0.0177886			0.0583369	0.0177886			0.0357451	-0.0197843			0.0442399	-0.0197843			0.0465009	0.02086			0.0250551	0.02086
													0.0630516	0.0167797			0.0554414	0.0167797			0.0269674	-0.00834249			0.0321505	-0.00834249			0.0264204	0.02285			0.0377902	0.02285
													0.0467153	0.0120961			0.0455788	0.0120961			0.0285728	0.000610235			0.049958	0.000610235			0.0189309	0.030525			0.0307202	0.030525
													0.0552245	0.0205489			0.0369433	0.0205489			0.0213688	-0.00891156			0.0398795	-0.00891156			0.0226545	0.0101447			0.0346812	0.0101447
													0.0490332	0.0143625			0.0594565	0.0143625			0.0257749	-0.00226475			0.0375359	-0.00226475			0.0341442	0.0188517			0.0252025	0.0188517
													0.0535153	0.0177949			0.0465647	0.0177949			0.0400265	-0.00839442			0.0353345	-0.00839442			0.0225878	0.0153039			0.0417548	0.0153039
													0.0528156	0.0149489			0.0521752	0.0149489			0.028699	-0.0170659			0.0439075	-0.0170659			0.0306035	0.0145191			0.0274449	0.0145191
													0.0490187	0.0262718			0.053749	0.0262718			0.0439897	-0.0105539			0.0241207	-0.0105539			0.0378218	0.0254403			0.0313463	0.0254403
													0.0529423	0.016155			0.0470863	0.016155			0.0114897	-0.0129391			0.0271972	-0.0129391			0.0574656	0.0190935			0.0500774	0.0190935
													0.0497181	0.0223032			0.0484258	0.0223032			0.0352348	-0.00397054			0.0625337	-0.00397054			0.0315296	0.0164403			0.0348179	0.0164403
													0.0480905	0.0150524			0.0473892	0.0150524			0.0323355	-0.0130752			0.059136	-0.0130752			0.0126329	0.0100466			0.0394148	0.0100466
													0.0512092	0.0206656			0.0578766	0.0206656			0.0350303	-0.0123211			0.0426701	-0.0123211			0.0394692	0.0192419			0.0298426	0.0192419
													0.0480327	0.0211732			0.0507199	0.0211732			0.0172647	-0.00651227			0.0750218	-0.00651227			0.0101356	0.008349			0.00476146	0.008349
													0.0602132	0.0267202			0.0569007	0.0267202			-0.00246575	-0.0245854			0.0360558	-0.0245854			0.0370805	0.0295016			0.0299027	0.0295016
													0.0511569	0.0218785			0.0489168	0.0218785			0.0287619	-0.0053112			0.0500233	-0.0053112			0.0276629	0.0172138			0.0261993	0.0172138
													0.0472858	0.0199671			0.0480463	0.0199671			0.011002	-0.0171407			0.0606555	-0.0171407			0.0386264	0.01988			0.0501267	0.01988
													0.0466585	0.0218104			0.0393671	0.0218104			0.0512119	-0.00208825			0.0474803	-0.00208825			0.0415566	0.0244735			0.0412092	0.0244735
													0.0530363	0.0178329			0.0588516	0.0178329			0.0466229	0.00374877			0.0178598	0.00374877			0.0324669	0.00704454			0.0421845	0.00704454
													0.0507889	0.0217469			0.0506378	0.0217469			0.0363908	-0.0204681			0.0248825	-0.0204681			0.0351653	0.0141493			0.0205662	0.0141493
													0.0525658	0.0170142			0.0632115	0.0170142			0.032036	0.000733555			0.0378027	0.000733555			0.0286915	0.0128399			0.038319	0.0128399
													0.0408237	0.0199225			0.0466634	0.0199225			0.0161863	0.000995507			0.034075	0.000995507			0.0221385	0.0283626			0.0255365	0.0283626
													0.0427368	0.0174916			0.040076	0.0174916			0.0351356	0.00333909			0.0389626	0.00333909			0.0333999	0.0189129			0.0455831	0.0189129
													0.0510614	0.0276991			0.0476852	0.0276991			0.0361069	-0.000323783			0.0422878	-0.000323783			0.0189677	0.011202			0.0266461	0.011202
													0.045333	0.0194424			0.0446526	0.0194424			0.0291301	-0.00554772			0.0208066	-0.00554772			0.0437189	0.00753985			0.0489954	0.00753985
													0.0561457	0.0179145			0.0539162	0.0179145			0.0311257	-0.0170958			0.0354377	-0.0170958			0.0309261	0.0179124			0.0349421	0.0179124
													0.0601695	0.0175343			0.0583134	0.0175343			0.0230181	-0.0119723			0.0268999	-0.0119723			0.0330766	0.0188774			0.0297516	0.0188774
													0.0528337	0.0188296			0.049953	0.0188296			0.0347384	-0.00893057			0.0191212	-0.00893057			0.0413435	0.0266772			0.0247426	0.0266772
													0.0616213	0.0224047			0.0561567	0.0224047			0.0329983	-0.0142215			0.0455044	-0.0142215			0.0307953	0.00601691			0.0432605	0.00601691
													0.0561457	0.0190942			0.0524436	0.0190942			0.0171206	-0.0210399			0.0186463	-0.0210399			0.0194046	0.015389			0.0293935	0.015389
													0.0418595	0.0196904			0.0528248	0.0196904			0.0356179	-0.00215927			0.0344837	-0.00215927			0.0289463	0.0420195			0.0369971	0.0420195
													0.0527156	0.0257757			0.0522453	0.0257757			0.0393226	-0.0134522			0.0461863	-0.0134522			0.0327161	0.0230419			0.0151373	0.0230419
													0.0522096	0.0185232			0.0489815	0.0185232			0.0219117	-0.00180847			0.0279051	-0.00180847			0.0401329	0.0177174			0.0117655	0.0177174
													0.0441689	0.0189922			0.0400187	0.0189922			0.0170893	0.00312639			0.0690735	0.00312639			0.0359629	0.0238845			0.0150333	0.0238845
													0.0528599	0.0188967			0.0435802	0.0188967			0.0368707	-0.00282887			0.0402225	-0.00282887			0.049574	0.00409559			0.052076	0.00409559
													0.0504841	0.0236724			0.05573	0.0236724			0.0210191	0.0274494			0.0431884	0.0274494			0.0173239	0.0215224			0.0323875	0.0215224
													0.0455334	0.0282699			0.0435803	0.0282699			0.0296529	-0.00494076			0.0575048	-0.00494076			0.0370948	0.0104133			0.0349923	0.0104133
													0.0506348	0.0148346			0.0526905	0.0148346			0.0447303	-0.014632			0.065884	-0.014632			0.030924	0.0196035			0.0291376	0.0196035
													0.0576246	0.0246661			0.0491187	0.0246661			0.0384486	0.000905892			0.0203346	0.000905892			0.0352411	0.00726397			0.0225551	0.00726397
													0.055733	0.0195888			0.0509871	0.0195888			0.026	0.00352703			0.0284584	0.00352703			0.0235687	0.00858564			0.0328353	0.00858564
													0.0414899	0.0218069			0.0625959	0.0218069			0.0239617	0.00049655			0.0617402	0.00049655			0.0395954	0.0207809			0.0394926	0.0207809
													0.0453989	0.0224748			0.037743	0.0224748			0.0361786	-0.0203104			0.0356829	-0.0203104			0.0385175	0.0353934			0.0298595	0.0353934
													0.0480633	0.0267217			0.0518873	0.0267217			0.02794	-0.00432274			0.0367766	-0.00432274			0.0334214	0.0184042			0.0261699	0.0184042
													0.0483553	0.0292755			0.0472211	0.0292755			0.000419552	-0.00522286			0.0432416	-0.00522286			0.0256454	0.0144855			0.0402521	0.0144855
													0.0555966	0.0131901			0.0457693	0.0131901			0.0321949	0.00544278			0.0399258	0.00544278			0.0397379	0.0217688			0.024186	0.0217688
													0.0538815	0.024813			0.0497868	0.024813			0.0228609	0.000940128			0.0454573	0.000940128			0.0334933	0.0230484			0.020437	0.0230484
													0.055068	0.0262184			0.054888	0.0262184			0.021833	-0.00704954			0.0279232	-0.00704954			0.0269693	-0.00651477			0.036973	-0.00651477
													0.0556386	0.0231684			0.0521178	0.0231684			0.0561122	-0.0115353			0.0457892	-0.0115353			0.0486065	0.0193832			0.0256953	0.0193832
													0.045971	0.0173717			0.0519468	0.0173717			0.0277381	-0.0123129			0.0232967	-0.0123129			0.0368312	0.0164255			0.0414173	0.0164255
													0.0504158	0.0264976			0.0407683	0.0264976			0.041338	0.000608388			0.0364621	0.000608388			0.0312308	0.0188775			0.050414	0.0188775
													0.04864	0.0130948			0.057418	0.0130948			0.0266543	-0.0131538			0.036507	-0.0131538			0.0425221	0.00382471			0.0215887	0.00382471
													0.0507429	0.0152338			0.052634	0.0152338			0.0151893	-0.00139958			0.0378451	-0.00139958			0.0524884	0.0107572			0.0476245	0.0107572
													0.0496323	0.0257315			0.0493458	0.0257315			0.0153721	-0.0154662			0.0495135	-0.0154662			0.0461971	0.00735959			0.0407579	0.00735959
													0.0557944	0.0212456			0.0434014	0.0212456			0.0357411	-0.00987658			0.0588606	-0.00987658			0.0516385	0.0212056			0.0553273	0.0212056
													0.0458802	0.0253312			0.0405866	0.0253312			0.027381	0.0173062			0.0496579	0.0173062			0.0212756	0.0126056			0.0104096	0.0126056
													0.0507199	0.00763084			0.047334	0.00763084			0.0388941	-0.00723734			0.04611	-0.00723734			0.0165989	0.026636			0.0442908	0.026636
													0.049247	0.0142976			0.0589268	0.0142976			0.00683944	0.00309899			0.0159687	0.00309899			0.0319302	0.0154643			0.035347	0.0154643
													0.0553796	0.0201497			0.0466901	0.0201497			0.0326446	-0.0154016			0.0155678	-0.0154016			0.0295485	3.75498e-05			0.0286309	3.75498e-05
													0.0580055	0.0113078			0.0467718	0.0113078			0.0442979	0.00403744			0.0286687	0.00403744			0.0326868	0.0270223			0.0147397	0.0270223
													0.054724	0.0201843			0.0504133	0.0201843			0.0289408	-0.0126652			0.0245211	-0.0126652			0.0231629	0.0235002			0.0251569	0.0235002
													0.0528769	0.0271098			0.0519525	0.0271098			0.0203562	-0.0101917			0.0503222	-0.0101917			0.0122066	0.0197419			0.0248865	0.0197419
													0.0508713	0.0217651			0.0562699	0.0217651			0.0452276	9.80748e-05			0.0257606	9.80748e-05			0.0154386	0.00885378			0.039898	0.00885378
													0.064428	0.0110672			0.0514147	0.0110672			0.0333228	-0.0134998			0.051093	-0.0134998			0.0402872	0.0353002			0.0256488	0.0353002
													0.0517198	0.0190964			0.0441017	0.0190964			0.0291977	-0.00538808			0.0196896	-0.00538808			0.0361099	0.0132831			0.0208425	0.0132831
													0.0477465	0.0241626			0.0635534	0.0241626			0.0289763	0.00374929			0.0297602	0.00374929			0.0423307	0.0172351			0.0198354	0.0172351
													0.0511602	0.0240526			0.0510228	0.0240526			0.0448183	0.0031828			0.0422912	0.0031828			0.0220606	0.020782			0.0292612	0.020782
													0.0538335	0.0174314			0.0405966	0.0174314			0.0310812	-0.0160761			0.0537012	-0.0160761			0.0327657	0.0213314			0.0470247	0.0213314
													0.0527839	0.0164227			0.0588032	0.0164227			0.021049	-0.00323845			0.0430196	-0.00323845			0.0341314	0.0351246			0.0258716	0.0351246
													0.0580511	0.014974			0.0515558	0.014974			0.0126168	-0.000374398			0.0282462	-0.000374398			0.0426419	0.0209172			0.0277824	0.0209172
													0.0483895	0.0185533			0.0542221	0.0185533			0.028729	-0.0411483			0.039739	-0.0411483			0.0275967	0.0283299			0.0121765	0.0283299
													0.0467219	0.0303324			0.046192	0.0303324			0.0279052	-0.000983712			0.0476451	-0.000983712			0.0355842	0.0174307			0.0559552	0.0174307
													0.0503582	0.0216462			0.0432414	0.0216462			0.0312844	0.0105181			0.0206511	0.0105181			0.02768	0.0332741			0.0372592	0.0332741
													0.0490224	0.0228454			0.0678515	0.0228454			0.0353875	-0.0100621			0.0313868	-0.0100621			0.0304435	0.0305692			0.0409441	0.0305692
													0.0571652	0.023461			0.0505513	0.023461			0.0512979	-0.00990748			0.0489608	-0.00990748			0.0340306	0.0144259			0.0351184	0.0144259
													0.0530055	0.0125106			0.0365149	0.0125106			0.022955	0.0091434			0.0430384	0.0091434			0.0518835	0.0229068			0.0349967	0.0229068
													0.0485519	0.0196297			0.0481763	0.0196297			0.0243994	-0.0182236			0.0371797	-0.0182236			0.0229805	0.0244157			0.0553557	0.0244157
													0.0557429	0.0216633			0.0550076	0.0216633			0.0273216	-0.00592506			0.0388897	-0.00592506			0.0355986	0.00867403			0.0361052	0.00867403
													0.0516174	0.0233009			0.0530985	0.0233009			0.0247697	-0.0107774			0.0633421	-0.0107774			0.0286507	0.00899683			0.037769	0.00899683
													0.0545964	0.0182303			0.0490667	0.0182303			0.0299509	-0.00494564			0.0558204	-0.00494564			0.0297362	0.0225217			0.0572733	0.0225217
													0.0577718	0.0169126			0.0498528	0.0169126			0.0376845	-0.00869003			0.0233087	-0.00869003			0.0235366	0.0112176			0.0320638	0.0112176
													0.0532431	0.0177662			0.0541923	0.0177662			0.0329759	-0.00165329			0.0123476	-0.00165329			0.0207842	0.0226256			0.0418569	0.0226256
													0.0542788	0.0129258			0.0454949	0.0129258			0.0202793	-0.0208673			0.0240194	-0.0208673			0.0376735	0.0180706			0.0343004	0.0180706
													0.0588046	0.0144189			0.0546804	0.0144189			0.0184789	-0.00138267			0.0457778	-0.00138267			0.0270978	0.028164			0.0349235	0.028164
													0.0466213	0.0237774			0.0381079	0.0237774			0.0297909	-0.00330291			0.0448999	-0.00330291			0.0482778	0.0432107			0.0383514	0.0432107
													0.0528865	0.0166188			0.0546239	0.0166188			0.0145954	0.0054125			0.0454438	0.0054125			0.0301386	0.0168217			0.0446004	0.0168217
													0.0505586	0.0225136			0.0642589	0.0225136			0.0105085	-0.00202236			0.0192782	-0.00202236			0.0496378	0.0199189			0.0429995	0.0199189
													0.0497	0.0155174			0.049281	0.0155174			0.0187958	0.00367289			0.0298103	0.00367289			0.025867	0.0135841			0.0260611	0.0135841
													0.0531584	0.018011			0.0481562	0.018011			0.0417311	0.000194402			0.0470496	0.000194402			0.0404826	0.00984429			0.0360675	0.00984429
													0.0457081	0.0228113			0.0576979	0.0228113			0.0351694	-0.0226342			0.043311	-0.0226342			0.0391135	0.00111061			0.033998	0.00111061
													0.0523846	0.0209845			0.0569844	0.0209845			0.0319147	-0.00764187			0.027449	-0.00764187			0.0366459	0.00522944			0.0350207	0.00522944
													0.05368	0.0125301			0.0409492	0.0125301			0.019778	-0.0140925			0.0335849	-0.0140925			0.0595818	0.0230181			0.0260151	0.0230181
													0.0481516	0.028583			0.045622	0.028583			0.0246647	-0.0184104			0.0341787	-0.0184104			0.028501	0.0200291			0.0546645	0.0200291
													0.0529583	0.0317616			0.043422	0.0317616			0.0340032	-0.00110248			0.0280797	-0.00110248			0.037005	0.0180214			0.0380402	0.0180214
													0.0489091	0.0171405			0.0420098	0.0171405			0.0334596	0.00593609			0.0246775	0.00593609			0.0199192	0.0194769			0.0366529	0.0194769
													0.0550944	0.0195447			0.0627969	0.0195447			0.0241847	0.000303468			0.0339849	0.000303468			0.0294961	0.0286164			0.0577313	0.0286164
													0.0575143	0.0233932			0.0432114	0.0233932			0.0107855	-0.0120813			0.0352298	-0.0120813			0.0347906	0.0260722			0.0420395	0.0260722
													0.0537656	0.0231706			0.0541488	0.0231706			0.0074473	-0.0134594			0.0289598	-0.0134594			0.0437557	0.0108807			0.0187022	0.0108807
													0.0575296	0.0207254			0.0526951	0.0207254			0.0282571	0.000705828			0.0440212	0.000705828			0.0247966	0.00444003			0.0328627	0.00444003
													0.0510073	0.0180255			0.0496149	0.0180255			0.00696639	0.000520274			0.0238716	0.000520274			0.0286999	0.0105541			0.0508618	0.0105541
													0.0468162	0.0187552			0.055211	0.0187552			0.0258906	-0.0166097			0.0537013	-0.0166097			0.0530434	0.0234391			0.0429508	0.0234391
													0.0500947	0.0126326			0.0444311	0.0126326			0.0384196	-0.00546007			0.0221125	-0.00546007			0.0428486	0.0203074			0.0362166	0.0203074
													0.0450033	0.00999733			0.0635049	0.00999733			0.0443849	0.00327909			0.0503113	0.00327909			0.0187135	0.0106297			0.037954	0.0106297
													0.0465732	0.0249831			0.0587185	0.0249831			0.0232955	-0.00747823			0.0608205	-0.00747823			0.0165961	0.0249426			0.0236107	0.0249426
													0.0544862	0.0164469			0.0556207	0.0164469			0.0254779	-0.0122581			0.0361638	-0.0122581			0.0285506	0.00766261			0.0172525	0.00766261
													0.0507724	0.023494			0.0593959	0.023494			0.0213054	-0.00319872			0.048449	-0.00319872			0.0327922	0.0212925			0.0592015	0.0212925
													0.0535009	0.0217012			0.0461628	0.0217012			0.0180949	0.00786536			0.0429376	0.00786536			0.0343956	0.0341429			0.0262632	0.0341429
													0.0424294	0.0255088			0.0412909	0.0255088			0.0316744	-0.00816342			0.01722	-0.00816342			0.0112374	0.0153072			0.0299042	0.0153072
													0.0565697	0.0257263			0.0536043	0.0257263			0.0346723	-0.0026894			0.0350847	-0.0026894			0.0237229	0.0198571			0.0301754	0.0198571
													0.0541957	0.0312426			0.0545833	0.0312426			0.0309741	-0.00221009			0.0518925	-0.00221009			0.0258111	0.0220913			0.0509843	0.0220913
													0.0510459	0.0207195			0.0549551	0.0207195			0.0229594	-0.00371683			0.0356461	-0.00371683			0.0369561	0.0267132			0.0358817	0.0267132
													0.0546166	0.0203272			0.0509741	0.0203272			0.0349656	0.000215053			0.0483246	0.000215053			0.0294391	0.0108081			0.0256133	0.0108081
													0.0508956	0.0254856			0.0475479	0.0254856			0.0297499	-0.00356081			0.0411679	-0.00356081			0.0172993	0.0250891			0.0472612	0.0250891
													0.0543769	0.0161557			0.056595	0.0161557			0.0297706	-0.000321655			0.0602518	-0.000321655			0.0371034	0.0154062			0.0188676	0.0154062
													0.05267	0.0141921			0.054426	0.0141921			0.0261519	-0.00467978			0.039444	-0.00467978			0.0310008	0.0115511			0.0145938	0.0115511
													0.0526307	0.0220811			0.0646297	0.0220811			0.035411	-0.00538392			0.0389903	-0.00538392			0.0370388	0.00759685			0.0382753	0.00759685
													0.0468549	0.027869			0.0358511	0.027869			0.022943	0.00293836			0.0436292	0.00293836			0.0290242	0.0175295			0.0362089	0.0175295
													0.0505099	0.0170815			0.0473332	0.0170815			0.0277304	-0.00311113			0.0255442	-0.00311113			0.0438499	0.0129608			0.0461246	0.0129608
													0.0558692	0.0210744			0.0501461	0.0210744			0.0254478	-0.0114484			0.0332149	-0.0114484			0.0245155	0.0319089			0.00290376	0.0319089
													0.044628	0.0214966			0.0578915	0.0214966			0.0340045	-0.00663434			0.0256577	-0.00663434			0.0299232	0.014372			0.0444247	0.014372
													0.0516187	0.0178748			0.0706521	0.0178748			0.0268749	-0.0157256			0.0377501	-0.0157256			0.0419844	0.0205067			0.0451497	0.0205067
													0.0470762	0.0266505			0.0573493	0.0266505			0.0264089	-0.0126378			0.0456499	-0.0126378			0.0374012	0.0255972			0.0585257	0.0255972
													0.0577333	0.0185009			0.067951	0.0185009			0.0279666	-0.0269866			0.0305915	-0.0269866			0.0359011	0.0153062			0.0167357	0.0153062
													0.0609328	0.015419			0.0462481	0.015419			0.0369303	-0.0132872			0.0527048	-0.0132872			0.0309693	0.0111506			0.0104945	0.0111506
													0.0470889	0.0128697			0.0651073	0.0128697			0.0368805	-0.00826307			0.0465232	-0.00826307			0.034387	0.0160272			0.0336207	0.0160272
													0.0484484	0.0156699			0.0464102	0.0156699			0.0300954	-0.0190663			0.0365629	-0.0190663			0.0269487	0.0339373			0.0288746	0.0339373
													0.0494686	0.0198995			0.0532457	0.0198995			0.0339724	-0.00627121			0.0328183	-0.00627121			0.0183992	0.00495631			0.0382123	0.00495631
													0.0443928	0.0259397			0.0503409	0.0259397			0.0312717	-0.00228785			0.0418147	-0.00228785			0.0356916	0.0319913			0.0399275	0.0319913
													0.0530267	0.0161687			0.0601915	0.0161687			0.037369	0.00103912			0.0434035	0.00103912			0.0264639	0.0278685			0.0600434	0.0278685
													0.0509696	0.0278545			0.0485081	0.0278545			0.0130676	-0.00271635			0.048551	-0.00271635			0.021288	0.00680685			0.0448654	0.00680685
													0.054795	0.0219517			0.0496046	0.0219517			0.0236754	0.00454707			0.0470537	0.00454707			0.0560779	0.0181945			0.0273285	0.0181945
													0.0496889	0.0132997			0.0562544	0.0132997			0.0471119	-1.22748e-05			0.059616	-1.22748e-05			0.0341075	0.0245644			0.0427095	0.0245644
													0.0460629	0.0252854			0.0603499	0.0252854			0.0373829	-0.00898936			0.0370461	-0.00898936			0.0229798	0.0106021			0.0265264	0.0106021
													0.0559359	0.0184754			0.0531215	0.0184754			0.0486994	-0.00784533			0.036477	-0.00784533			0.0249151	0.0220547			0.0178	0.0220547
													0.0526878	0.0194599			0.0471217	0.0194599			0.0236509	0.000591641			0.0724413	0.000591641			0.0308772	0.0161398			0.0379491	0.0161398
													0.0549376	0.0243675			0.0506583	0.0243675			0.0416755	-0.0172557			0.0300875	-0.0172557			0.0296724	0.0312			0.0167426	0.0312
													0.0550123	0.0172749			0.0457607	0.0172749			0.0126683	-0.0175127			0.0308492	-0.0175127			0.0198525	0.0148986			0.0305766	0.0148986
													0.0523331	0.0250984			0.0491999	0.0250984			0.033051	-0.00560556			0.0417459	-0.00560556			0.0254149	0.0271379			0.0311377	0.0271379
													0.0493452	0.0201567			0.0379295	0.0201567			0.036532	-0.0145721			0.0516728	-0.0145721			0.0372704	0.0231286			0.0349921	0.0231286
													0.0553873	0.0220323			0.0665639	0.0220323			0.0287368	-0.0122357			0.041018	-0.0122357			0.0328854	0.0153255			0.026084	0.0153255
													0.0435508	0.0271831			0.0468879	0.0271831			0.0356507	-0.00819313			0.0322883	-0.00819313			0.0266389	0.0119965			0.032172	0.0119965
													0.0438091	0.0188445			0.0352088	0.0188445			0.0125398	0.00645094			0.0373627	0.00645094			0.0230895	0.0291898			0.0302408	0.0291898
													0.0587179	0.0165201			0.0525478	0.0165201			0.0323939	-0.0308378			0.0496922	-0.0308378			0.0239206	0.012284			0.0283739	0.012284
													0.0631195	0.0244614			0.0548734	0.0244614			0.0179511	-0.0100074			0.039079	-0.0100074			0.0335585	0.0203524			0.0273705	0.0203524
													0.0587436	0.0101322			0.0639009	0.0101322			0.028444	-0.0098114			0.0279522	-0.0098114			0.0386156	0.00936073			0.0289148	0.00936073
													0.0542306	0.0219747			0.0335634	0.0219747			0.0157932	-0.00966825			0.0553446	-0.00966825			0.0362342	0.0282407			0.0426513	0.0282407
													0.0446273	0.020875			0.0600004	0.020875			0.0354036	0.00306458			0.0297304	0.00306458			0.034074	0.0185505			0.0106252	0.0185505
													0.0548254	0.0251354			0.0572811	0.0251354			0.0050428	-0.00232948			0.031296	-0.00232948			0.012255	0.0185167			0.0226237	0.0185167
													0.0519041	0.0302387			0.0579202	0.0302387			0.0460341	0.0117412			0.036534	0.0117412			0.0252933	0.012513			0.0415002	0.012513
													0.0599127	0.0238341			0.0550815	0.0238341			0.0321879	0.00959636			0.0245184	0.00959636			0.0198803	0.0173465			0.0268153	0.0173465
													0.0544041	0.0304741			0.050576	0.0304741			0.0350459	0.0211457			0.0431602	0.0211457			0.0353685	0.0154591			0.0236518	0.0154591
													0.0518602	0.026652			0.0362685	0.026652			0.017993	0.017292			0.0453685	0.017292			0.0382523	0.0190794			0.0364399	0.0190794
													0.0574639	0.0225557			0.0491607	0.0225557			0.0437036	-0.00623394			0.0542076	-0.00623394			0.0194992	0.0148032			0.0270412	0.0148032
													0.0580113	0.0234165			0.0453061	0.0234165			0.0484634	0.00219186			0.0556164	0.00219186			0.0195144	0.00708915			0.0216351	0.00708915
													0.055173	0.0210879			0.059364	0.0210879			0.0381203	-0.0134115			0.0404951	-0.0134115			0.0349816	0.0195014			0.0519291	0.0195014
													0.0489017	0.0194046			0.0564703	0.0194046			0.0475827	-0.0092963			0.0596147	-0.0092963			0.0278967	0.0187266			0.0339004	0.0187266
													0.0501784	0.0223494			0.0535577	0.0223494			0.025383	-0.00753451			0.0547988	-0.00753451			0.023379	0.00975822			0.0394337	0.00975822
													0.057066	0.0250582			0.048078	0.0250582			0.0472735	-0.0253328			0.0325736	-0.0253328			0.0272077	0.0162882			0.0233225	0.0162882
													0.0553416	0.0144031			0.0485585	0.0144031			0.0131894	-0.00255555			0.0166964	-0.00255555			0.0391087	0.0379123			0.0131223	0.0379123
													0.0521043	0.0267513			0.0506898	0.0267513			0.0181178	-0.00768633			0.0312189	-0.00768633			0.0336315	0.0132356			0.0450365	0.0132356
													0.047984	0.0220971			0.0504154	0.0220971			0.020086	-0.00126294			0.00643843	-0.00126294			0.0181799	0.0130184			0.0413833	0.0130184
													0.0573228	0.0253625			0.0515111	0.0253625			0.0213309	-0.0152025			0.0493627	-0.0152025			0.0451717	0.0129264			0.0578214	0.0129264
													0.0540881	0.0195671			0.0528716	0.0195671			0.0390215	0.0135347			0.0281144	0.0135347			0.0247352	0.0180313			0.048743	0.0180313
													0.0426619	0.0183408			0.054576	0.0183408			0.0411517	-0.0173239			0.00681801	-0.0173239			0.0132369	0.00936509			0.0338484	0.00936509
													0.0511688	0.021008			0.0446113	0.021008			0.0318104	-0.0140776			0.0261728	-0.0140776			0.023738	0.0202382			0.0294086	0.0202382
													0.06152	0.0230503			0.0472535	0.0230503			0.0442217	-0.0235472			0.0569486	-0.0235472			0.024425	0.0317747			0.0249979	0.0317747
													0.0548446	0.0129543			0.0481021	0.0129543			0.0385142	0.00527725			0.0122898	0.00527725			0.0351448	0.0165798			0.0279688	0.0165798
													0.0504061	0.0166606			0.0575129	0.0166606			0.0364012	0.000578099			0.0300383	0.000578099			0.0322878	0.0351296			0.0520831	0.0351296
													0.0466946	0.0198771			0.0463533	0.0198771			0.0153474	-0.0114077			0.0378246	-0.0114077			0.044309	0.0176163			0.0371905	0.0176163
													0.0561513	0.0179266			0.0586996	0.0179266			0.020213	0.00640459			0.0496356	0.00640459			0.0246298	0.0252852			0.023621	0.0252852
													0.0550028	0.0154429			0.0440112	0.0154429			-0.00231288	0.000497405			0.0410377	0.000497405			0.0461232	0.00877039			0.0322435	0.00877039
													0.0510793	0.0196799			0.0530772	0.0196799			0.0236475	0.00775303			0.032697	0.00775303			0.0271216	0.00583937			0.0302471	0.00583937
													0.0441168	0.0221882			0.0497203	0.0221882			0.0134222	-0.016721			0.0238597	-0.016721			0.0432457	0.0327808			0.0236978	0.0327808
													0.0575302	0.0154656			0.0559218	0.0154656			0.026515	-0.0045206			0.00508699	-0.0045206			0.0406511	0.0334152			0.0366687	0.0334152
													0.0496525	0.016283			0.0507807	0.016283			0.0330812	-0.0158252			0.0565694	-0.0158252			0.0130135	0.0175162			0.0375897	0.0175162
													0.054882	0.0184177			0.0540786	0.0184177			0.0229553	-0.00472891			0.0288918	-0.00472891			0.0268117	0.0132832			0.0436782	0.0132832
													0.0549291	0.0197749			0.0655067	0.0197749			0.0199895	-0.0189945			0.0629436	-0.0189945			0.033033	0.0159446			0.0349751	0.0159446
													0.0498911	0.00948411			0.0453916	0.00948411			0.0388538	-0.0061507			0.0430142	-0.0061507			0.0342402	0.0145822			0.0450233	0.0145822
													0.0548021	0.0165208			0.0563587	0.0165208			0.0257448	-0.00244954			0.0299444	-0.00244954			0.0434695	0.0230171			0.0511899	0.0230171
													0.0488141	0.0193492			0.0520846	0.0193492			0.025651	0.00744678			0.031641	0.00744678			0.0324839	0.0200174			0.0428337	0.0200174
													0.0498977	0.0185706			0.0498062	0.0185706			0.028828	-0.0168918			0.0482408	-0.0168918			0.0195592	0.00239454			0.0342688	0.00239454
													0.0535261	0.0227496			0.0519287	0.0227496			0.0477897	-0.00347747			0.0231258	-0.00347747			0.0405072	0.0187404			0.0287331	0.0187404
													0.0578707	0.0243541			0.0464076	0.0243541			0.0287199	-0.00630513			0.0397891	-0.00630513			0.0185366	0.00866615			0.0225843	0.00866615
													0.0540882	0.0154319			0.0282204	0.0154319			0.0250141	2.92376e-05			0.0204239	2.92376e-05			0.0392853	0.0208175			0.0122657	0.0208175
													0.0496133	0.0276596			0.0575541	0.0276596			0.0222727	-0.0109496			0.0462213	-0.0109496			0.0266721	0.00587851			0.0406507	0.00587851
													0.0518114	0.0194504			0.0563651	0.0194504			0.0382824	0.0122959			0.0259259	0.0122959			0.0380629	0.0193073			0.0359368	0.0193073
													0.0544036	0.0221841			0.0501564	0.0221841			0.0358836	-0.00432658			0.0460056	-0.00432658			0.0295301	0.0266123			0.0301674	0.0266123
													0.0465582	0.0215014			0.0458954	0.0215014			0.0254298	-0.0148799			0.0457585	-0.0148799			0.0303679	0.021224			0.0264489	0.021224
													0.0554989	0.0183056			0.0446368	0.0183056			0.0362411	0.000479571			0.0489073	0.000479571			0.0343255	0.0271106			0.0255347	0.0271106
													0.0500963	0.0197808			0.0542922	0.0197808			0.0337074	0.0109695			0.0517191	0.0109695			0.0347808	0.0258426			0.0461439	0.0258426
													0.0567285	0.0209772			0.0456133	0.0209772			0.0308522	-0.00554285			0.0412192	-0.00554285			0.0270154	0.0212096			0.0426482	0.0212096
													0.0478691	0.0191184			0.0474256	0.0191184			0.0191984	-0.0150016			0.04264	-0.0150016			0.0166446	0.0211348			0.0505093	0.0211348
													0.0539618	0.0247428			0.0413767	0.0247428			0.0324095	0.00659859			0.0465794	0.00659859			0.0233976	0.0269229			0.0321985	0.0269229
													0.05368	0.0169957			0.0496902	0.0169957			0.0287803	-0.010898			0.0287418	-0.010898			0.0424508	0.0124835			0.0366694	0.0124835
													0.0516271	0.0187088			0.0564002	0.0187088			0.0400529	-0.00814983			0.0223307	-0.00814983			0.0260588	0.0196245			0.0447214	0.0196245
													0.05069	0.0136808			0.0430957	0.0136808			0.0217766	-0.00352649			0.039232	-0.00352649			0.0302926	0.0231341			0.0284014	0.0231341
													0.0506599	0.01415			0.0561434	0.01415			0.0372605	0.00351399			0.0348958	0.00351399			0.0311292	0.0126516			0.058727	0.0126516
													0.0521318	0.0291369			0.0489173	0.0291369			0.0109986	-0.0101499			0.028466	-0.0101499			0.0415732	0.0185291			0.0228196	0.0185291
													0.0463663	0.0127172			0.0560402	0.0127172			0.0328269	-0.00374611			0.0310388	-0.00374611			0.0242204	0.0251384			0.0370037	0.0251384
													0.0528242	0.0214			0.0511523	0.0214			0.0253946	-0.00194614			0.0479404	-0.00194614			0.0433819	0.0283685			0.0440095	0.0283685
													0.0506168	0.0222562			0.0541036	0.0222562			0.0301033	-0.00520051			0.0327562	-0.00520051			0.0539563	0.0205154			0.0268307	0.0205154
													0.0557029	0.0124976			0.0470564	0.0124976			0.0245776	-0.0128526			0.0408102	-0.0128526			0.0221503	0.0193986			0.0285553	0.0193986
													0.0469008	0.02219			0.0460561	0.02219			0.0298555	-0.00713153			0.0535437	-0.00713153			0.0368015	0.0205608			0.0280865	0.0205608
													0.057781	0.0220901			0.0536227	0.0220901			0.0184617	-0.0102274			0.0491735	-0.0102274			0.0205137	0.0181472			0.0100399	0.0181472
													0.0478918	0.0243495			0.050464	0.0243495			0.0370608	-0.0103965			0.0360361	-0.0103965			0.0541217	0.0179319			0.0365414	0.0179319
													0.0588482	0.0171899			0.0531052	0.0171899			0.0133231	-0.00542838			0.0591154	-0.00542838			0.0249969	0.0298131			0.0356795	0.0298131
													0.0543622	0.0320907			0.0443481	0.0320907			0.055513	-0.01275			0.0579711	-0.01275			0.0278253	0.0177281			0.00798917	0.0177281
													0.0537606	0.0136359			0.0499731	0.0136359			0.0323668	-0.00876517			0.0504701	-0.00876517			0.0359601	0.0185436			0.0395054	0.0185436
													0.0473246	0.0194485			0.0612182	0.0194485			0.0304409	-0.00513098			0.0351541	-0.00513098			0.0355672	0.0183238			0.0417532	0.0183238
													0.0465499	0.022668			0.0350427	0.022668			0.0399667	-0.0109825			0.0541482	-0.0109825			0.0260079	0.0109663			0.041332	0.0109663
													0.0567322	0.0152629			0.0492435	0.0152629			0.037206	0.0128063			0.0291661	0.0128063			0.0446856	0.0112174			0.0269081	0.0112174
													0.0480593	0.0220033			0.0595817	0.0220033			0.0211274	-0.00668994			0.0354682	-0.00668994			0.0400819	0.0122239			0.0327536	0.0122239
													0.0493055	0.0189359			0.0491043	0.0189359			0.0280397	-0.010043			0.0405351	-0.010043			0.0427109	0.0149887			0.0467699	0.0149887
													0.0480121	0.0227927			0.0613624	0.0227927			0.0289881	0.000162748			0.0385408	0.000162748			0.0398615	0.024518			0.0245787	0.024518
													0.0468173	0.0200597			0.0503796	0.0200597			0.0203399	-0.00687151			0.0382219	-0.00687151			0.0352591	0.0147283			0.0461082	0.0147283
													0.0451615	0.023584			0.0564168	0.023584			0.0240352	0.00450178			0.0154027	0.00450178			0.0271694	0.0323647			0.0360692	0.0323647
													0.0507819	0.0210173			0.0543806	0.0210173			0.0400188	0.00348596			0.0283512	0.00348596			0.0475856	0.0187943			0.0421031	0.0187943
													0.0559082	0.0205098			0.0501134	0.0205098			0.0395155	0.0193337			0.0618448	0.0193337			0.0311414	0.0244087			0.0339036	0.0244087
													0.0490468	0.0144249			0.04874	0.0144249			0.0465695	-0.00455913			0.0317919	-0.00455913			0.0411437	0.0202625			0.0279967	0.0202625
													0.0585699	0.0106578			0.0375443	0.0106578			0.0112236	-0.0166552			0.0277879	-0.0166552			0.0338995	0.0290971			0.0323202	0.0290971
													0.0475566	0.0208418			0.0508429	0.0208418			0.0272193	-0.00682527			0.0146383	-0.00682527			0.0261999	0.0368985			0.0360641	0.0368985
													0.0493911	0.0258212			0.0592385	0.0258212			0.0199961	-0.0126399			0.0313355	-0.0126399			0.0401904	0.0233194			0.0350088	0.0233194
													0.0532746	0.0232561			0.0405781	0.0232561			0.021697	-0.00622586			0.0330344	-0.00622586			0.0223506	0.014737			0.0327492	0.014737
													0.05542	0.0221204			0.0532067	0.0221204			0.056484	-0.0165609			0.0458223	-0.0165609			0.0315848	0.0176526			0.0366856	0.0176526
													0.0477025	0.0253545			0.0745227	0.0253545			0.0278984	-0.00183313			0.0464375	-0.00183313			0.0405882	0.0389574			0.0246993	0.0389574
													0.0487735	0.0245163			0.0472508	0.0245163			0.0147442	-0.0142283			0.0391529	-0.0142283			0.0193498	0.0145292			0.0609775	0.0145292
													0.0514271	0.0170984			0.0422425	0.0170984			0.031332	-0.00164259			0.0357216	-0.00164259			0.0301934	0.0226644			0.0483709	0.0226644
													0.0525293	0.0191276			0.0433835	0.0191276			0.0359442	-0.00789231			0.0532076	-0.00789231			0.021104	0.0237673			0.0240835	0.0237673
													0.0464566	0.0139493			0.0520541	0.0139493			0.0410193	-0.0205497			0.0262529	-0.0205497			0.0387827	0.0171652			0.0462885	0.0171652
													0.0480621	0.0186016			0.0443537	0.0186016			0.0333805	0.00113031			0.0281299	0.00113031			0.0215057	0.0160739			0.0212964	0.0160739
													0.0539106	0.0285953			0.0551704	0.0285953			0.024822	-0.00132891			0.0329159	-0.00132891			0.0454319	0.0230012			0.0226528	0.0230012
													0.0507399	0.0175207			0.0654722	0.0175207			0.0379798	-0.0152655			0.0149943	-0.0152655			0.0478719	0.0210301			0.0332497	0.0210301
													0.0503165	0.0267616			0.0457901	0.0267616			0.0283368	-0.0118107			0.0369515	-0.0118107			0.0245315	0.0195474			0.0401213	0.0195474
													0.0587295	0.023401			0.0557811	0.023401			0.00783701	0.00119305			0.0323871	0.00119305			0.0468132	0.0272334			0.0366658	0.0272334
													0.050392	0.0166042			0.0562817	0.0166042			0.0248558	-0.0186794			0.0369651	-0.0186794			0.0294144	0.0172043			0.0482129	0.0172043
													0.0466394	0.0131381			0.0443659	0.0131381			0.0151506	0.00073695			0.0383497	0.00073695			0.0188627	0.00921008			0.046225	0.00921008
													0.0605516	0.0287282			0.0493023	0.0287282			0.023269	-0.00195279			0.0335538	-0.00195279			0.0188195	0.00643199			0.0314564	0.00643199
													0.0561581	0.0221407			0.0446446	0.0221407			0.0156136	-0.00714778			0.0107799	-0.00714778			0.027417	0.0218572			0.0183365	0.0218572
													0.05507	0.0145251			0.0524365	0.0145251			0.0136998	0.00372631			0.0123361	0.00372631			0.0356641	0.029921			0.0299208	0.029921
													0.0478879	0.0210037			0.0508333	0.0210037			0.049022	0.00260684			0.0436129	0.00260684			0.0348561	0.00305468			0.0449184	0.00305468
													0.0626252	0.0170211			0.031177	0.0170211			0.0324033	0.00126333			0.0422231	0.00126333			0.0323152	0.0195871			0.0436039	0.0195871
													0.0444509	0.0174778			0.0465968	0.0174778			0.00552328	-0.0364966			0.0340765	-0.0364966			0.0352243	0.0324575			0.0485153	0.0324575
													0.0612508	0.0270121			0.0499462	0.0270121			0.0213563	-0.000900887			0.0483291	-0.000900887			0.0284232	0.0215952			0.0282255	0.0215952
													0.0546716	0.0292105			0.0534304	0.0292105			0.0306266	-0.00745295			0.0511057	-0.00745295			0.0328175	0.0203681			0.028058	0.0203681
													0.0468895	0.0213586			0.0563527	0.0213586			0.0521404	-0.016208			0.0469286	-0.016208			0.0235295	0.00162252			0.0296501	0.00162252
													0.0504345	0.0167185			0.057095	0.0167185			0.0270653	-0.00927559			0.0297753	-0.00927559			0.0351031	0.00290168			0.0412458	0.00290168
													0.0537611	0.0101389			0.0498023	0.0101389			0.0264108	-0.00166119			0.00644711	-0.00166119			0.0183863	0.00229615			0.0250167	0.00229615
													0.0566797	0.0266164			0.0482881	0.0266164			0.0238148	-0.0172745			0.0381943	-0.0172745			0.0341117	0.0150298			0.043525	0.0150298
													0.0540263	0.0167162			0.0607876	0.0167162			0.0161738	0.00761744			0.0303686	0.00761744			0.0339304	0.0137745			0.0375574	0.0137745
													0.0546897	0.0250642			0.0446271	0.0250642			0.0280184	-0.015305			0.0491768	-0.015305			0.0415342	0.0372536			0.0301094	0.0372536
													0.0451406	0.023785			0.0559974	0.023785			0.0327476	-0.00852365			0.0538096	-0.00852365			0.01282	0.0311315			0.0257677	0.0311315
													0.0474829	0.0185698			0.0545552	0.0185698			0.0177674	-0.0220665			0.0406337	-0.0220665			0.0371752	0.0170098			0.0258833	0.0170098
													0.0493338	0.0248447			0.0608551	0.0248447			0.0325486	-0.0165829			0.0472596	-0.0165829			0.0287831	0.00811003			0.0227367	0.00811003
													0.0501174	0.016858			0.0472284	0.016858			0.0286454	-0.00540901			0.0480042	-0.00540901			0.0165461	0.0339597			0.0228863	0.0339597
													0.055892	0.017508			0.0423733	0.017508			0.0188048	-0.0038085			0.0412935	-0.0038085			0.0248919	0.0182224			0.018381	0.0182224
													0.0569974	0.0187055			0.0542983	0.0187055			0.0428013	-0.0135392			0.0273241	-0.0135392			0.0483737	0.0415622			0.0340659	0.0415622
													0.0550716	0.0211621			0.0543543	0.0211621			0.0210131	-0.00810197			0.0508296	-0.00810197			0.0335824	0.00906777			0.0496155	0.00906777
													0.0486061	0.0192779			0.0502098	0.0192779			0.0296865	-0.00790667			0.0216157	-0.00790667			0.0200373	0.0165463			0.0307473	0.0165463
													0.0551358	0.0196853			0.0551429	0.0196853			0.0250203	0.00598962			0.0407803	0.00598962			0.0275732	0.0222736			0.0197384	0.0222736
													0.0478642	0.0205436			0.0499296	0.0205436			-0.00134497	-0.00604667			0.0410082	-0.00604667			0.0300396	0.0360397			0.0436572	0.0360397
													0.0579596	0.0224446			0.0471628	0.0224446			0.00701811	-0.00609039			0.0517448	-0.00609039			0.0324868	0.0222392			0.0432437	0.0222392
													0.0493631	0.0274536			0.0665733	0.0274536			0.0133882	0.00233716			0.0458614	0.00233716			0.0408212	0.0102472			0.0166961	0.0102472
													0.0533019	0.02391			0.054433	0.02391			0.0241606	-0.0144715			0.0553926	-0.0144715			0.0155976	0.020258			0.0580029	0.020258
													0.052948	0.0239699			0.0530676	0.0239699			0.0244023	-0.00144228			0.0516718	-0.00144228			0.0188701	0.0124726			0.0318069	0.0124726
													0.0538537	0.0238637			0.0519858	0.0238637			0.0283189	-0.00878071			0.0464761	-0.00878071			0.00736239	0.0355698			0.0312923	0.0355698
													0.055299	0.0215126			0.0440488	0.0215126			0.0527572	-0.0087779			0.0367987	-0.0087779			0.0345401	0.0104914			0.036441	0.0104914
													0.0591064	0.0171907			0.0633402	0.0171907			0.0305109	-0.0137091			0.0287552	-0.0137091			0.0426501	0.0383063			0.0243314	0.0383063
													0.0520339	0.0264498			0.0420752	0.0264498			0.0255786	0.00279647			0.061238	0.00279647			0.0457109	0.0194804			0.0457886	0.0194804
													0.054116	0.0200712			0.0591659	0.0200712			0.0498795	-0.0064625			0.0420126	-0.0064625			0.0250035	0.0148659			0.047167	0.0148659
													0.0522063	0.0149038			0.0525337	0.0149038			0.0275173	0.00263257			0.0395021	0.00263257			0.0313321	0.0223369			0.0347079	0.0223369
													0.0561794	0.0200897			0.0430326	0.0200897			0.0176264	0.000768902			0.0629823	0.000768902			0.0235096	0.0200503			0.040351	0.0200503
													0.0523181	0.0286515			0.0453229	0.0286515			0.0149309	-0.00683739			0.0286501	-0.00683739			0.0235815	0.0233051			0.0365917	0.0233051
													0.0574994	0.0219592			0.0522917	0.0219592			0.0227747	-0.000837855			0.0300675	-0.000837855			0.0369609	0.0164456			0.0393681	0.0164456
													0.0509436	0.0128928			0.0546055	0.0128928			0.0439503	-0.0165942			0.0213216	-0.0165942			0.0299732	0.0201451			0.0467896	0.0201451
													0.0556493	0.0176658			0.0462194	0.0176658			0.0400677	-0.00670436			0.0481505	-0.00670436			0.0338311	0.0257415			0.035	0.0257415
													0.0466519	0.0218765			0.0428238	0.0218765			0.0440763	0.0156812			0.0432364	0.0156812			0.00510606	0.0202777			0.0295747	0.0202777
													0.0575991	0.0221862			0.0348881	0.0221862			0.0288196	-0.00857531			0.0250991	-0.00857531			0.0207671	0.0206917			0.0572917	0.0206917
													0.0455249	0.0202618			0.0533482	0.0202618			0.0496804	-0.0119756			0.0528199	-0.0119756			0.0292491	0.0217721			0.02061	0.0217721
													0.048254	0.0227155			0.0443965	0.0227155			0.0495907	-0.00959489			0.0336947	-0.00959489			0.0291979	0.0152579			0.0112688	0.0152579
													0.0441441	0.0160434			0.0556321	0.0160434			0.0164179	-0.011317			0.052711	-0.011317			0.0249072	0.0175213			0.0532644	0.0175213
													0.0502772	0.0143836			0.0528428	0.0143836			0.0163871	-0.00624065			0.0563207	-0.00624065			0.0316372	0.0104125			0.0270872	0.0104125
													0.0568098	0.0186207			0.0501043	0.0186207			0.0146596	-0.0167573			0.0564932	-0.0167573			0.0192247	0.0225566			0.0203806	0.0225566
													0.041405	0.0198017			0.0526005	0.0198017			0.026418	-0.000195547			0.0312282	-0.000195547			0.0260804	0.0135623			0.0263345	0.0135623
													0.0452667	0.0218476			0.0564488	0.0218476			0.0160187	-0.0038377			0.0335194	-0.0038377			0.0336474	0.0324001			0.0280158	0.0324001
													0.0467036	0.00814517			0.0464481	0.00814517			0.0371073	-0.0186271			0.0356495	-0.0186271			0.0337282	0.0120862			0.0233611	0.0120862
													0.0561172	0.0228544			0.0554584	0.0228544			0.0366912	0.00657703			0.0486479	0.00657703			0.029596	0.0218			0.0344831	0.0218
													0.0465664	0.0245833			0.051455	0.0245833			0.0266518	-0.0247671			0.0276711	-0.0247671			0.0209522	0.0185614			0.0447236	0.0185614
													0.0507973	0.0256412			0.0486973	0.0256412			0.0362318	-0.00708525			0.0301905	-0.00708525			0.0280237	0.0277257			0.0186273	0.0277257
													0.0574569	0.0184202			0.0579205	0.0184202			0.0490242	-0.0115182			0.023554	-0.0115182			0.0254688	0.0237113			0.0566167	0.0237113
													0.0480822	0.0192329			0.0570686	0.0192329			0.0445294	0.00187338			0.0575899	0.00187338			0.0102403	0.0131059			0.0277322	0.0131059
													0.0525971	0.0255948			0.0550536	0.0255948			0.0378827	-0.0061461			0.0410864	-0.0061461			0.0347121	0.00265259			0.0225298	0.00265259
													0.0555181	0.0080127			0.0568153	0.0080127			0.0353672	-0.00349058			0.0269591	-0.00349058			0.0442112	0.0195005			0.0203351	0.0195005
													0.0523912	0.0236829			0.0486443	0.0236829			0.0379707	-0.0278606			0.0258771	-0.0278606			0.0384242	0.0257634			0.0294075	0.0257634
													0.048083	0.0291276			0.0506532	0.0291276			0.029397	-0.0081885			0.00573373	-0.0081885			0.0150939	0.0176012			0.0305664	0.0176012
													0.0515131	0.0225671			0.0535934	0.0225671			0.0322978	-0.0078058			0.0382078	-0.0078058			0.0253862	0.0263018			0.0246051	0.0263018
													0.0589505	0.0144043			0.060586	0.0144043			-0.0022487	-0.02375			0.0461491	-0.02375			0.018301	0.00688125			0.0430184	0.00688125
													0.0612473	0.0136134			0.0555071	0.0136134			0.0436453	-0.0163542			0.038075	-0.0163542			0.0345725	0.0316073			0.0490512	0.0316073
													0.0587307	0.0292142			0.048556	0.0292142			0.0451921	-0.0182733			0.0541203	-0.0182733			0.0448352	0.0158906			0.0528872	0.0158906
													0.0561555	0.0131108			0.0368085	0.0131108			0.0326294	-0.00715805			0.0456112	-0.00715805			0.027264	0.0201544			0.0375528	0.0201544
													0.0584105	0.0147131			0.0473214	0.0147131			0.0383359	0.00289808			0.0399094	0.00289808			0.0388901	0.0249059			0.0492858	0.0249059
													0.0565002	0.0240722			0.0474603	0.0240722			0.0405424	0.0096499			0.0406434	0.0096499			0.0215447	0.0196782			0.0411708	0.0196782
													0.0464305	0.017132			0.0555526	0.017132			0.0199129	-0.0105149			0.0382811	-0.0105149			0.0376947	0.0120523			0.0268976	0.0120523
													0.0488555	0.0219465			0.0459539	0.0219465			0.0378891	-0.0189614			0.035661	-0.0189614			0.0401911	0.0164543			0.0213379	0.0164543
													0.0547053	0.0278838			0.0464033	0.0278838			0.0396865	0.00689346			0.0338963	0.00689346			0.0204734	0.0137429			0.0156828	0.0137429
													0.0544515	0.0254159			0.050381	0.0254159			0.0351739	0.00190174			0.0269267	0.00190174			0.0298043	0.0178411			0.0331994	0.0178411
													0.0567345	0.0232483			0.0411581	0.0232483			0.0176409	-0.0107824			0.052805	-0.0107824			0.0336503	0.026323			0.0444698	0.026323
													0.0585653	0.0153306			0.05258	0.0153306			0.0171358	0.00686432			0.0430891	0.00686432			0.0200574	0.0125518			0.0335578	0.0125518
													0.0506768	0.0255601			0.0438572	0.0255601			0.0266667	0.0160452			0.0504667	0.0160452			0.0399286	0.014248			0.0443759	0.014248
													0.048012	0.018738			0.0522102	0.018738			0.0012967	-0.017119			0.0579009	-0.017119			0.0415632	0.0232236			0.0471762	0.0232236
													0.0578849	0.0258565			0.0559328	0.0258565			0.0271252	-0.0201727			0.0162639	-0.0201727			0.0282849	0.0146853			0.0282801	0.0146853
													0.0532997	0.019161			0.0402576	0.019161			0.0269853	-0.016816			0.040859	-0.016816			0.0317323	0.0104207			0.0402149	0.0104207
													0.0499007	0.0260412			0.0681815	0.0260412			0.0313188	-0.000722161			0.00841639	-0.000722161			0.0267613	0.018526			0.0387055	0.018526
													0.0466552	0.0109324			0.0513437	0.0109324			0.0105462	-0.000888008			0.0248666	-0.000888008			0.0306589	0.0277573			0.0226641	0.0277573
													0.0510846	0.0163628			0.0570965	0.0163628			0.0443865	-0.0134142			0.0560112	-0.0134142			0.0346584	-0.00335072			0.0403419	-0.00335072
													0.0522683	0.0195156			0.0377223	0.0195156			0.0464571	0.00330412			0.0173627	0.00330412			0.0433434	0.0180179			0.0553048	0.0180179
													0.0571835	0.0174088			0.0542531	0.0174088			0.0367588	-0.00212724			0.027779	-0.00212724			0.0364266	0.0277332			0.00788393	0.0277332
													0.0573269	0.0205012			0.0497895	0.0205012			0.0190272	-0.0030115			0.0317454	-0.0030115			0.0192958	0.0189009			0.0162455	0.0189009
													0.0474806	0.0223689			0.0556107	0.0223689			0.0241068	-0.0108542			0.022874	-0.0108542			0.0176692	-0.00991879			0.0452223	-0.00991879
													0.0527332	0.0223917			0.0535506	0.0223917			0.0304454	0.0033124			0.0264387	0.0033124			0.0206708	0.00488194			0.049056	0.00488194
													0.0573746	0.0252806			0.0522037	0.0252806			0.0408924	0.00706792			0.0343653	0.00706792			0.0235273	0.0269094			0.0378582	0.0269094
													0.0534458	0.0101146			0.0442992	0.0101146			0.0353913	-0.00352617			0.0516144	-0.00352617			0.018346	0.021027			0.0403659	0.021027
													0.0542525	0.0283432			0.0494014	0.0283432			0.0344661	-0.023942			0.0310376	-0.023942			0.0325843	0.0140707			0.0403486	0.0140707
													0.0541821	0.0278412			0.0406193	0.0278412			0.0122121	-0.0117534			0.0310113	-0.0117534			0.0326795	0.00893066			0.019002	0.00893066
													0.0642102	0.0267912			0.0391468	0.0267912			0.00956169	-0.00310169			0.0378847	-0.00310169			0.0239801	0.0258253			0.0258219	0.0258253
													0.0525312	0.019226			0.045338	0.019226			0.0381675	-0.0117104			0.0216819	-0.0117104			0.0468084	0.0219109			0.04869	0.0219109
													0.0587218	0.0190797			0.0504113	0.0190797			0.0331274	-0.000386745			0.0378433	-0.000386745			0.0101387	0.0130445			0.0240743	0.0130445
													0.0523167	0.0150712			0.0568018	0.0150712			0.0345399	-0.00133611			0.0460061	-0.00133611			0.0211697	0.0105316			0.030939	0.0105316
													0.0439973	0.0198992			0.0580432	0.0198992			0.0180595	-0.0201198			0.0488207	-0.0201198			0.0475488	0.0176025			0.0501665	0.0176025
													0.0507215	0.0202494			0.0560112	0.0202494			0.0355315	-0.00970799			0.0228633	-0.00970799			0.0318331	0.033835			0.0236894	0.033835
													0.0483123	0.018592			0.0376968	0.018592			0.0305208	0.00317806			0.0355025	0.00317806			0.0423609	0.00932174			0.0390942	0.00932174
													0.0539011	0.0204555			0.0463817	0.0204555			0.0329851	0.012244			0.0384809	0.012244			0.0304778	0.0250177			0.0329862	0.0250177
													0.0487153	0.0213382			0.0591219	0.0213382			0.0350738	0.00209774			0.0259535	0.00209774			0.0365297	0.0215871			0.0559584	0.0215871
													0.0566434	0.0293594			0.0540973	0.0293594			0.0448472	0.00218249			0.0305092	0.00218249			0.0335098	0.00505712			0.0441275	0.00505712
													0.0470717	0.0158051			0.0505511	0.0158051			0.0305615	-0.0200524			0.0504308	-0.0200524			0.0228315	0.0217961			0.0223859	0.0217961
													0.0463375	0.0237042			0.0540426	0.0237042			0.0336485	-0.00811305			0.0239614	-0.00811305			0.0207529	0.0273815			0.0310048	0.0273815
													0.045537	0.0248338			0.0527142	0.0248338			0.0386602	-0.0106018			0.0355894	-0.0106018			0.0352761	0.0248623			0.043698	0.0248623
													0.0538961	0.0242994			0.0465752	0.0242994			0.014468	-0.00619788			0.0386668	-0.00619788			0.0272971	0.00325752			0.0582576	0.00325752
													0.0605764	0.027338			0.0468722	0.027338			0.0267207	-0.0219427			0.0625276	-0.0219427			0.0270901	0.0208798			0.0292784	0.0208798
													0.0448034	0.024334			0.0544651	0.024334			0.0229357	-0.00289353			0.0214753	-0.00289353			0.0376128	0.038863			0.0259584	0.038863
													0.0639851	0.0144141			0.0556858	0.0144141			0.0351796	-0.00155295			0.0184035	-0.00155295			0.0170819	0.0294866			0.0140699	0.0294866
													0.0568446	0.0246803			0.0569706	0.0246803			0.0445938	-0.00508937			0.0371613	-0.00508937			0.0278598	0.00367243			0.0347779	0.00367243
													0.0503967	0.023355			0.0626442	0.023355			0.0344368	-0.0128401			0.0584301	-0.0128401			0.0380314	0.0275687			0.0377344	0.0275687
													0.0426186	0.0198127			0.0497168	0.0198127			0.024331	-0.0135914			0.0326968	-0.0135914			0.0333987	0.0249608			0.0565743	0.0249608
													0.0553107	0.0197961			0.0524681	0.0197961			0.0301275	-0.0048183			0.0624066	-0.0048183			0.0416393	0.0228238			0.0332722	0.0228238
													0.0589492	0.0163385			0.0496018	0.0163385			0.0241034	-0.00867072			0.0694207	-0.00867072			0.035008	0.018849			0.0366401	0.018849
													0.0443679	0.0254863			0.0527631	0.0254863			0.0250381	-0.00289165			0.0481919	-0.00289165			0.00957989	0.0121053			0.0195211	0.0121053
													0.0493131	0.0193356			0.0427326	0.0193356			0.023298	-0.00626637			0.0314518	-0.00626637			0.0363703	0.0377829			0.0458871	0.0377829
													0.0586931	0.0250115			0.0502114	0.0250115			0.0233228	0.00643998			0.0572463	0.00643998			0.035987	0.0250952			0.0498731	0.0250952
													0.0568759	0.0124036			0.0460647	0.0124036			0.038724	0.0126827			0.0445491	0.0126827			0.0281001	0.024737			0.0338516	0.024737
													0.0530621	0.0274592			0.0488784	0.0274592			0.0359909	-0.00839506			0.0341964	-0.00839506			0.0214159	0.0142912			0.025564	0.0142912
													0.0535675	0.0176101			0.0462166	0.0176101			0.0297727	-0.0294149			0.0355317	-0.0294149			0.0159683	0.0191813			0.0484341	0.0191813
													0.060887	0.024262			0.0538442	0.024262			0.0342259	-0.0144725			0.00687915	-0.0144725			0.0219932	0.0048991			0.0231064	0.0048991
													0.0523786	0.0231792			0.0529661	0.0231792			0.0124372	-0.0105184			0.0384998	-0.0105184			0.033831	0.0078699			0.042362	0.0078699
													0.0520578	0.0302759			0.0425519	0.0302759			0.0254172	-0.00470566			0.0616892	-0.00470566			0.0268179	0.0118342			0.0251967	0.0118342
													0.0520636	0.0191482			0.0498659	0.0191482			0.0291586	-0.00974708			0.0495585	-0.00974708			0.0266091	0.00921465			0.0294763	0.00921465
													0.0529318	0.0171367			0.0452052	0.0171367			0.0489197	-0.00159356			0.0346271	-0.00159356			0.0403657	0.0219395			0.0198322	0.0219395
													0.0521567	0.0198104			0.0361143	0.0198104			0.0147203	-0.0176216			0.0213411	-0.0176216			0.0311655	0.0142385			0.027108	0.0142385
													0.0428104	0.0198354			0.0376658	0.0198354			0.0447575	-0.0147619			0.0448644	-0.0147619			0.0381643	0.00486441			0.0291918	0.00486441
													0.0532932	0.0148829			0.0517569	0.0148829			0.0331087	0.00384625			0.034013	0.00384625			0.0291224	0.00967357			0.0409472	0.00967357
													0.0551029	0.0311127			0.0491959	0.0311127			0.0332886	-0.0188788			0.0452914	-0.0188788			0.0311795	0.0218679			0.0235288	0.0218679
													0.055549	0.0257084			0.0504545	0.0257084			0.0430562	-0.00835833			0.0234914	-0.00835833			0.0429696	0.0134847			0.0312707	0.0134847
													0.0469258	0.0216707			0.0459411	0.0216707			0.0471694	-0.00497727			0.0472858	-0.00497727			0.0251988	0.0267557			0.0555997	0.0267557
													0.0432549	0.0194115			0.0476649	0.0194115			0.00274566	-0.00194848			0.0451774	-0.00194848			0.0244615	0.0177123			0.0454587	0.0177123
													0.0387721	0.0175965			0.056262	0.0175965			0.0138927	-0.0135252			0.0607019	-0.0135252			0.0494196	0.00733849			0.0299958	0.00733849
													0.0535634	0.0257228			0.0539094	0.0257228			0.0390723	0.00432375			0.0344727	0.00432375			0.0406598	0.0149932			0.0490241	0.0149932
													0.0454728	0.016581			0.060564	0.016581			0.0165395	-0.00782413			0.00817079	-0.00782413			0.0249941	0.0227138			0.0544178	0.0227138
													0.05573	0.018803			0.0530564	0.018803			0.0122149	-0.0199656			0.0261399	-0.0199656			0.0317569	0.025869			0.0504453	0.025869
													0.0542018	0.0244348			0.0476533	0.0244348			0.0524152	0.00786304			0.0282559	0.00786304			0.0340649	0.0168511			0.0492434	0.0168511
													0.0596474	0.0207523			0.0424701	0.0207523			0.0473215	-0.00992806			0.0556428	-0.00992806			0.035541	0.0152987			0.0529877	0.0152987
													0.0609684	0.0204008			0.0456678	0.0204008			0.0126682	-0.0179653			0.0310543	-0.0179653			0.0374458	0.0162229			0.046868	0.0162229
													0.0544875	0.0167726			0.0317195	0.0167726			0.0318153	0.00722786			0.0461406	0.00722786			0.0486283	0.0152122			0.042923	0.0152122
													0.0499227	0.0318272			0.0595991	0.0318272			0.0359043	-0.00131183			0.037595	-0.00131183			0.0295362	0.0022936			0.0304859	0.0022936
													0.0518597	0.0265072			0.0543604	0.0265072			0.0524715	0.00794126			0.0403642	0.00794126			0.0291089	0.0276053			0.0435781	0.0276053
													0.0511217	0.0207851			0.0520106	0.0207851			0.023627	-0.0210095			0.0303057	-0.0210095			0.0380192	0.0263212			0.0254919	0.0263212
													0.0527712	0.018278			0.0459847	0.018278			0.035032	-0.00231828			0.0538821	-0.00231828			0.0405325	0.00758923			0.0463069	0.00758923
													0.0432798	0.0219593			0.0422979	0.0219593			0.0339432	-0.010706			0.0404213	-0.010706			0.016451	0.0134092			0.0581305	0.0134092
													0.0514093	0.0179811			0.046753	0.0179811			0.0408574	-0.0214826			0.038712	-0.0214826			0.0389283	0.0233991			0.0324144	0.0233991
													0.0506756	0.0217252			0.0603196	0.0217252			0.0350339	-0.0201858			0.0246622	-0.0201858			0.0488968	0.0106231			0.0247086	0.0106231
													0.0477634	0.0223345			0.0495536	0.0223345			0.006586	-0.000893126			0.021895	-0.000893126			0.0317466	0.0197644			0.0417717	0.0197644
													0.0528955	0.0256838			0.0448732	0.0256838			0.0306248	0.0109991			0.0552397	0.0109991			0.0193635	0.00269069			0.0472503	0.00269069
													0.0510134	0.0207209			0.0463356	0.0207209			0.022835	-0.00791511			0.031906	-0.00791511			0.036214	0.0167075			0.0548845	0.0167075
													0.0504471	0.023051			0.0442353	0.023051			0.026791	0.00670033			0.0460118	0.00670033			0.0330353	0.0335782			0.0345822	0.0335782
													0.0536763	0.0200372			0.056038	0.0200372			0.0266323	-0.0115092			0.053853	-0.0115092			0.0310666	0.0154111			0.0252709	0.0154111
													0.0619676	0.0139558			0.0574072	0.0139558			0.0246925	-0.00016298			0.0509053	-0.00016298			0.0169642	0.00583089			0.0516197	0.00583089
													0.065098	0.0197484			0.0631673	0.0197484			0.0384691	0.00473047			0.0499911	0.00473047			0.026511	0.030145			0.0370944	0.030145
													0.0514066	0.018068			0.0521377	0.018068			0.0399362	0.0026378			0.0353967	0.0026378			0.0214254	0.0160587			0.044591	0.0160587
													0.0529876	0.0267695			0.0542487	0.0267695			0.042236	-0.000236047			0.0589563	-0.000236047			0.016993	0.00973189			0.0379211	0.00973189
													0.049468	0.0194325			0.0565479	0.0194325			0.0316868	0.000116076			0.00450103	0.000116076			0.0451005	0.00474717			0.0505339	0.00474717
													0.0507306	0.0185379			0.051289	0.0185379			0.0200201	-0.00313678			0.0317547	-0.00313678			0.0263872	0.0140684			0.02172	0.0140684
													0.053505	0.0179447			0.0540706	0.0179447			0.0296587	-0.0132596			0.0322333	-0.0132596			0.0222464	0.022795			0.0305221	0.022795
													0.0432577	0.0241589			0.0484488	0.0241589			0.0305978	0.00139609			0.0387913	0.00139609			0.024957	0.0272389			0.0367703	0.0272389
													0.0483957	0.019047			0.0497053	0.019047			0.0278863	-0.0160703			0.033128	-0.0160703			0.0273346	0.041311			0.0570905	0.041311
													0.0591183	0.0151863			0.0478224	0.0151863			0.0381351	-0.00225001			0.037244	-0.00225001			0.0410435	0.0191261			0.0427804	0.0191261
													0.0603474	0.0173734			0.0577313	0.0173734			0.00916857	-0.0171974			0.0570398	-0.0171974			0.0221205	0.0299988			0.0358327	0.0299988
													0.0542884	0.0154332			0.0474289	0.0154332			0.0300755	0.00142473			0.0408086	0.00142473			0.0410565	0.0135525			0.0161102	0.0135525
													0.0590008	0.0164037			0.0425294	0.0164037			0.0297818	-0.0150673			0.0328748	-0.0150673			0.037297	0.0391342			0.0364424	0.0391342
													0.0545502	0.0199913			0.056423	0.0199913			0.0284797	-0.0324465			0.038202	-0.0324465			0.0154955	0.0226966			0.010292	0.0226966
													0.0597683	0.0143755			0.0536907	0.0143755			0.0228487	-0.019563			0.0291772	-0.019563			0.0288838	0.0116067			0.0369995	0.0116067
													0.0538788	0.0131101			0.0522874	0.0131101			0.000891127	-0.0282595			0.0583757	-0.0282595			0.0237034	0.0132317			0.0151745	0.0132317
													0.047825	0.0147263			0.0499993	0.0147263			0.0190645	-0.0103268			0.0188615	-0.0103268			0.0279718	0.0255681			0.0399482	0.0255681
													0.0541231	0.0204238			0.0530429	0.0204238			0.0229784	-0.0142259			0.0335442	-0.0142259			0.0398386	0.00651252			0.0308193	0.00651252
													0.0483599	0.0219508			0.0477113	0.0219508			0.0104967	-0.00358036			0.0401375	-0.00358036			0.048993	0.0145167			0.0373074	0.0145167
													0.0486881	0.0188288			0.0596391	0.0188288			0.0165235	0.00358503			0.0455885	0.00358503			0.00993229	0.0108297			0.0450528	0.0108297
													0.046771	0.0122885			0.0474607	0.0122885			0.0240261	-0.0220793			0.0453293	-0.0220793			0.0205852	0.012139			0.0274208	0.012139
													0.0481409	0.0197717			0.0506302	0.0197717			0.0345312	-0.0176643			0.0608809	-0.0176643			0.0245733	0.022653			0.0587229	0.022653
													0.0466681	0.0258017			0.0603618	0.0258017			0.031177	-0.0132725			0.0137775	-0.0132725			0.0308896	0.0193733			0.0450923	0.0193733
													0.0438821	0.023887			0.0364832	0.023887			0.0505931	-0.0061013			0.0308367	-0.0061013			0.0197165	0.019955			0.0454376	0.019955
													0.0476607	0.0231918			0.0491014	0.0231918			0.0471971	0.00271785			0.0523089	0.00271785			0.0412811	0.00988926			0.0231826	0.00988926
													0.0557846	0.0212454			0.052728	0.0212454			0.0202645	0.00470906			0.055676	0.00470906			0.0415081	0.0150786			0.0276035	0.0150786
													0.0569892	0.0212763			0.0620649	0.0212763			0.0468592	-0.00540817			0.0221977	-0.00540817			0.0303098	0.0196129			0.0384231	0.0196129
													0.0518896	0.0221364			0.0715978	0.0221364			0.0191162	-0.00411242			0.0495012	-0.00411242			0.0420005	0.013829			0.0257302	0.013829
													0.0514023	0.0221284			0.0577554	0.0221284			0.0388396	0.0135227			0.0230614	0.0135227			0.037386	0.00960977			0.0472504	0.00960977
													0.0458	0.0304609			0.0405503	0.0304609			0.00331882	0.00105339			0.0599522	0.00105339			0.0188072	0.0262471			0.0154659	0.0262471
													0.0566702	0.0211901			0.0458796	0.0211901			0.0200153	-0.00344275			0.0214241	-0.00344275			0.0134536	0.0206751			0.0195097	0.0206751
													0.0560079	0.0304608			0.0489521	0.0304608			0.0313994	0.00396333			0.023524	0.00396333			0.0363381	0.0142097			0.0278648	0.0142097
													0.050371	0.0149365			0.0511447	0.0149365			0.0304134	-0.0145512			0.0423503	-0.0145512			0.016344	0.030389			0.0441578	0.030389
													0.0573006	0.0140081			0.0625417	0.0140081			0.00894582	-0.00842315			0.0348271	-0.00842315			0.0421727	0.0118256			0.0496511	0.0118256
													0.0573472	0.022407			0.0514967	0.022407			0.0391064	-0.0145755			0.0137989	-0.0145755			0.0506939	0.0207477			0.0276421	0.0207477
													0.051467	0.0224062			0.0510318	0.0224062			0.0283033	-0.00922318			0.0194964	-0.00922318			0.0265537	0.0194112			0.0199344	0.0194112
													0.0471328	0.0216422			0.0467087	0.0216422			0.0442097	-0.0161269			0.0586075	-0.0161269			0.0338883	0.0131108			0.0433992	0.0131108
													0.0495714	0.0273205			0.0531034	0.0273205			0.040089	-0.0117841			0.0346727	-0.0117841			0.0332741	0.0177324			0.0538368	0.0177324
													0.0492269	0.0206354			0.0536565	0.0206354			0.0423658	-0.0170172			0.0138079	-0.0170172			0.0265523	0.0209956			0.0431935	0.0209956
													0.0503303	0.0209201			0.0450281	0.0209201			0.041572	-0.0126779			0.0418266	-0.0126779			0.0133294	0.0137051			0.0395175	0.0137051
													0.0564479	0.0276924			0.0541956	0.0276924			0.019924	-0.00501305			0.0504115	-0.00501305			0.0204426	0.0218353			0.0178199	0.0218353
													0.0500824	0.027701			0.0517302	0.027701			0.0338917	-0.00653255			0.0302781	-0.00653255			0.0374469	0.0165334			0.029078	0.0165334
													0.0535861	0.0184402			0.0650033	0.0184402			0.0365694	-0.00457611			0.0775433	-0.00457611			0.0232622	0.0258778			0.0484111	0.0258778
													0.0480071	0.0153442			0.0471352	0.0153442			0.0234454	0.0135579			0.057084	0.0135579			0.0244828	0.020165			0.0219019	0.020165
													0.0561437	0.0233633			0.0612165	0.0233633			0.0355615	0.000339456			0.0257475	0.000339456			0.0298524	0.0228816			0.0147676	0.0228816
													0.0414767	0.0247826			0.0486146	0.0247826			0.00810191	-0.0153426			0.0576203	-0.0153426			0.0453862	0.0163357			0.0426287	0.0163357
													0.0538119	0.0299515			0.0429954	0.0299515			0.0294968	-0.0152465			0.0350602	-0.0152465			0.0366826	0.0304801			0.0404328	0.0304801
													0.0495646	0.0232379			0.049767	0.0232379			0.0178385	0.00184396			0.0423406	0.00184396			0.0268812	0.0157207			0.037643	0.0157207
													0.0502941	0.0225327			0.041327	0.0225327			0.0366668	-0.00219851			0.0314037	-0.00219851			0.0358181	0.0320581			0.0317868	0.0320581
													0.0532524	0.0268317			0.0493886	0.0268317			0.03625	-0.000235052			0.0582004	-0.000235052			0.0322079	0.0101169			0.0187185	0.0101169
													0.0522948	0.0225345			0.040401	0.0225345			0.0377579	-0.0147935			0.0265157	-0.0147935			0.0379787	0.0235601			0.0271312	0.0235601
													0.0491277	0.0257404			0.0574281	0.0257404			0.0247279	-0.00670927			0.0226541	-0.00670927			0.0384355	0.0220811			0.0348481	0.0220811
													0.0583066	0.0224505			0.0538105	0.0224505			0.0268245	-0.0127507			0.03946	-0.0127507			0.0146861	0.0119952			0.0366794	0.0119952
													0.0582429	0.0200407			0.0485687	0.0200407			0.0325047	-0.01541			0.0454964	-0.01541			0.0134149	0.0132201			0.0322921	0.0132201
													0.0618226	0.0116909			0.0599319	0.0116909			0.0339159	0.00181108			0.0303493	0.00181108			0.0340264	0.0210605			0.0478159	0.0210605
													0.0484362	0.0182974			0.0429434	0.0182974			0.0316771	-0.017187			0.0326552	-0.017187			0.0349292	-0.00106231			0.0484373	-0.00106231
													0.0527052	0.0153671			0.0616762	0.0153671			0.00953483	-0.00434634			0.0275689	-0.00434634			0.0354954	0.0143279			0.035424	0.0143279
													0.0584316	0.0267765			0.0436223	0.0267765			0.0372681	0.0121004			0.0189885	0.0121004			0.0359799	0.0239788			0.0297094	0.0239788
													0.0602449	0.0195024			0.0430155	0.0195024			0.0216116	0.0087671			0.0370457	0.0087671			0.0424185	0.0128897			0.0181371	0.0128897
													0.0544895	0.0219299			0.0561674	0.0219299			0.0416585	0.00312134			0.0573882	0.00312134			0.0440147	0.0236208			0.0310764	0.0236208
													0.0568199	0.0209269			0.0563218	0.0209269			0.0267876	0.012234			0.0222006	0.012234			0.0205058	0.0177947			0.0483222	0.0177947
													0.0557042	0.0166417			0.0486613	0.0166417			0.0299038	-0.0120829			0.0363629	-0.0120829			0.0389691	0.0122881			0.0344595	0.0122881
													0.0430909	0.0112773			0.0481942	0.0112773			0.0440488	0.00496039			0.0358113	0.00496039			0.0199906	-0.00866081			0.00536807	-0.00866081
													0.0546452	0.0228791			0.0457687	0.0228791			0.00680335	0.00386466			0.0201893	0.00386466			0.0423917	0.0231486			0.0291679	0.0231486
													0.0475238	0.0254179			0.0484379	0.0254179			0.0334289	-0.00354266			0.0580855	-0.00354266			0.0354305	0.0238003			0.0279459	0.0238003
													0.044236	0.0206953			0.0506695	0.0206953			0.0450538	-0.00541608			0.0521796	-0.00541608			0.0389128	0.0237733			0.0486733	0.0237733
													0.0445429	0.0213556			0.0487866	0.0213556			0.0302874	0.0100271			0.0538463	0.0100271			0.0322842	0.0145957			0.0489013	0.0145957
													0.0570816	0.0290384			0.0420847	0.0290384			0.0205582	-0.0217961			0.0592247	-0.0217961			0.0360732	0.0193854			0.0345625	0.0193854
													0.0481675	0.0175541			0.0422544	0.0175541			0.0297242	-0.011009			0.0426492	-0.011009			0.0260285	0.00302624			0.0226414	0.00302624
													0.0562274	0.0195962			0.053487	0.0195962			0.0132269	-0.00852004			0.0189188	-0.00852004			0.035752	0.0201068			0.0305786	0.0201068
													0.0544549	0.0242795			0.0630845	0.0242795			0.0193116	0.0140994			0.0127964	0.0140994			0.029602	0.00416146			0.0309651	0.00416146
													0.0470466	0.0193117			0.0498813	0.0193117			0.0334808	0.00169353			0.0538029	0.00169353			0.0429867	0.0257911			0.0347609	0.0257911
													0.0520438	0.020304			0.0521886	0.020304			0.0218955	-0.00694126			0.0556103	-0.00694126			0.0445991	0.0268114			0.0488926	0.0268114
													0.0637864	0.0206329			0.0580112	0.0206329			0.0293788	0.005816			0.0562744	0.005816			0.024532	0.0117855			0.0442125	0.0117855
													0.0481188	0.0286508			0.0386269	0.0286508			0.0354449	0.0039233			0.0592533	0.0039233			0.0364442	0.0286043			0.0313249	0.0286043
													0.0564527	0.0106276			0.0500168	0.0106276			0.0286939	-0.0164387			0.0333169	-0.0164387			0.0205218	0.0340904			0.0586822	0.0340904
													0.0513833	0.0218697			0.0549088	0.0218697			0.0406874	0.00679659			0.0339409	0.00679659			0.0290818	0.0144536			0.0278804	0.0144536
													0.054243	0.023149			0.0567624	0.023149			0.011105	-0.00311177			0.0405745	-0.00311177			0.0275478	0.0187689			0.0555325	0.0187689
													0.0524187	0.0257065			0.0596514	0.0257065			0.0382481	-0.000733137			0.0375938	-0.000733137			0.0347778	0.0179566			0.0286105	0.0179566
													0.0551508	0.0270405			0.0460036	0.0270405			0.0230191	-0.00569989			0.021733	-0.00569989			0.0279402	0.0279677			0.0510582	0.0279677
													0.0487895	0.0275187			0.044948	0.0275187			0.0388062	0.00144871			0.0353736	0.00144871			0.0453203	0.0126394			0.0587351	0.0126394
													0.0494429	0.0152487			0.0531388	0.0152487			0.0373801	-0.017222			0.034472	-0.017222			0.0246999	-0.0028493			0.0543771	-0.0028493
													0.0533937	0.0260823			0.0455965	0.0260823			0.0332733	-0.000951922			0.0321584	-0.000951922			0.0305996	0.000883295			0.0478206	0.000883295
													0.0552019	0.0179			0.0638878	0.0179			0.0330343	-0.00889392			0.0584213	-0.00889392			0.037038	0.0134484			0.0179262	0.0134484
													0.052729	0.025417			0.0543855	0.025417			0.024553	0.0127844			0.0331676	0.0127844			0.0339874	0.010215			0.0257584	0.010215
													0.0494509	0.0221316			0.0546462	0.0221316			0.0229627	-0.00145616			0.032031	-0.00145616			0.0165509	0.0251668			0.0218031	0.0251668
													0.0518236	0.0224213			0.0535431	0.0224213			0.0222247	-0.00354965			0.0441948	-0.00354965			0.0277887	0.0171221			0.02011	0.0171221
													0.0596629	0.0197584			0.0442704	0.0197584			0.0443229	-0.00903986			0.044097	-0.00903986			0.0380927	0.0153428			0.0215457	0.0153428
													0.0456455	0.019607			0.0540573	0.019607			0.0248871	0.00733368			0.048814	0.00733368			0.0274283	0.0206522			0.048023	0.0206522
													0.050413	0.0239554			0.0496187	0.0239554			0.0209907	-0.0104533			0.0394441	-0.0104533			0.033968	0.00844446			0.0253481	0.00844446
													0.0574347	0.0123983			0.0589966	0.0123983			0.0343556	-0.013651			0.0432276	-0.013651			0.0215347	0.0128622			0.0275934	0.0128622
													0.0626846	0.0221022			0.0536525	0.0221022			0.0327924	-0.0182815			0.0377466	-0.0182815			0.046601	0.000157053			0.0229284	0.000157053
													0.0584762	0.0181979			0.0475363	0.0181979			0.0531227	-0.0122113			0.022017	-0.0122113			0.0436666	0.0209177			0.0308761	0.0209177
													0.0506219	0.0189217			0.0576604	0.0189217			0.033364	0.00790573			0.0367404	0.00790573			0.0387577	0.0243773			0.0367856	0.0243773
													0.0563978	0.02503			0.0477476	0.02503			0.0325984	-0.0157513			0.00107454	-0.0157513			0.0334336	0.00781092			0.039412	0.00781092
													0.0493895	0.0263142			0.0500236	0.0263142			0.0215313	-0.0139045			0.0284988	-0.0139045			0.0396831	0.0173575			0.025962	0.0173575
													0.0430973	0.0219285			0.0526896	0.0219285			0.0359145	0.00350636			0.0306185	0.00350636			0.0377013	0.0188535			0.0379362	0.0188535
													0.0489261	0.0240109			0.0591448	0.0240109			0.0162866	-0.00974703			0.0104645	-0.00974703			0.0302218	0.0269097			0.0246172	0.0269097
													0.0525786	0.0207818			0.0472363	0.0207818			0.0260585	-0.00587935			0.0418092	-0.00587935			0.0296437	0.0186987			0.0230706	0.0186987
													0.0520028	0.0244164			0.039178	0.0244164			0.0169917	-0.00735037			0.0354006	-0.00735037			0.0356531	0.0146284			0.0245975	0.0146284
													0.0567323	0.0253622			0.0389289	0.0253622			0.0208235	-0.000789175			0.0240082	-0.000789175			0.0281018	0.035681			0.0436543	0.035681
													0.0514492	0.0242397			0.038661	0.0242397			0.0515206	-0.00839669			0.0183105	-0.00839669			0.0266818	0.0144441			0.0377686	0.0144441
													0.0574142	0.0187704			0.0415028	0.0187704			0.0239657	0.00411474			0.0303572	0.00411474			0.0232927	0.0309048			0.0406749	0.0309048
													0.0557371	0.0151872			0.0608008	0.0151872			0.0189434	0.000180699			0.0560043	0.000180699			0.0188821	0.00823453			0.0264675	0.00823453
													0.054559	0.0231362			0.0468905	0.0231362			0.0247887	0.0126337			0.0378634	0.0126337			0.0171382	0.0220338			0.0234487	0.0220338
													0.0581218	0.0152434			0.0514232	0.0152434			0.0161185	-0.00822568			0.0549733	-0.00822568			0.0292189	0.0163298			0.024216	0.0163298
													0.0543887	0.0275107			0.0498725	0.0275107			0.0260016	0.00189681			0.0782662	0.00189681			0.0310963	0.022102			0.0645204	0.022102
													0.0501016	0.0230896			0.0484502	0.0230896			0.0385657	-0.0069435			0.0457108	-0.0069435			0.0103545	0.00384246			0.0251565	0.00384246
													0.0477561	0.0149897			0.0517176	0.0149897			0.0275958	-0.0157839			0.0235191	-0.0157839			0.0482491	0.0168054			0.0368726	0.0168054
													0.0530508	0.0138039			0.0519753	0.0138039			0.00709258	-0.00406544			0.0429635	-0.00406544			0.0399837	0.025222			0.0191995	0.025222
													0.0491341	0.0278389			0.0501883	0.0278389			0.0205993	-0.0161165			0.0528912	-0.0161165			0.0189567	0.0132216			0.0452129	0.0132216
													0.0547883	0.0161198			0.0624141	0.0161198			0.0237809	-0.00904088			0.0364775	-0.00904088			0.0465257	0.0264325			0.0270762	0.0264325
													0.0460856	0.0156683			0.0497368	0.0156683			0.0346625	-0.0107945			0.0457482	-0.0107945			0.0263874	0.0224461			0.0374103	0.0224461
													0.059075	0.025562			0.0429235	0.025562			0.0391018	-0.00358352			0.0213305	-0.00358352			0.0417478	0.0158359			0.0346553	0.0158359
													0.0516336	0.0191427			0.0513236	0.0191427			0.0105405	-0.00776755			0.0099094	-0.00776755			0.0252976	0.012258			0.0375774	0.012258
													0.053025	0.0173178			0.0605403	0.0173178			0.0144317	-0.00449212			0.0221647	-0.00449212			0.0307154	0.0303838			0.0337914	0.0303838
													0.056163	0.0158807			0.0534725	0.0158807			0.0599401	8.63347e-06			0.0158756	8.63347e-06			0.0285859	0.0163822			0.0246904	0.0163822
													0.0541216	0.0144613			0.0512701	0.0144613			0.0469813	0.00889118			0.0272722	0.00889118			0.0175708	0.00975265			0.0226972	0.00975265
													0.0501654	0.0216188			0.0554626	0.0216188			0.0395368	0.00685345			0.0250854	0.00685345			0.0447241	0.0248713			0.0413363	0.0248713
													0.0591528	0.0260366			0.0555597	0.0260366			0.0276974	-0.00590053			0.0422514	-0.00590053			0.00986315	0.0123672			0.0191856	0.0123672
													0.0493057	0.0173518			0.0544594	0.0173518			0.0179413	0.000648795			0.0512022	0.000648795			0.0190706	0.0229741			0.0380126	0.0229741
													0.053675	0.0200271			0.0498666	0.0200271			0.0273707	-0.0197684			0.0458067	-0.0197684			0.0311162	0.0169014			0.0410527	0.0169014
													0.0529759	0.0311968			0.0549524	0.0311968			0.0149416	-0.00264415			0.0137892	-0.00264415			0.032478	0.0409117			0.0453032	0.0409117
													0.0509453	0.0260644			0.055408	0.0260644			0.0251836	-0.0145046			0.0518288	-0.0145046			0.0284113	0.0245925			0.0375754	0.0245925
													0.0513213	0.0218148			0.061104	0.0218148			0.0626902	-0.0205335			0.0268564	-0.0205335			0.0382693	0.0168085			0.0321233	0.0168085
													0.0482441	0.0156501			0.0482929	0.0156501			0.03683	-0.00671559			0.059166	-0.00671559			0.0305633	0.0337048			0.0447466	0.0337048
													0.0560377	0.0147138			0.0615542	0.0147138			0.0388559	0.000592858			0.0399237	0.000592858			0.0289049	0.0183663			0.0278908	0.0183663
													0.0483132	0.0251978			0.0540471	0.0251978			0.0257278	-0.00441391			0.0116288	-0.00441391			0.0338624	0.016075			0.0282551	0.016075
													0.057093	0.0206149			0.0482585	0.0206149			0.0290747	-0.00489841			0.0309732	-0.00489841			0.0162824	0.00481485			0.04297	0.00481485
													0.0478132	0.0228751			0.0542821	0.0228751			0.0236662	-0.00495336			0.0343035	-0.00495336			0.0319969	0.024078			0.0267467	0.024078
													0.0594346	0.0261623			0.0372322	0.0261623			-0.00151755	-0.00886666			0.0356928	-0.00886666			0.0349609	0.010147			0.0384307	0.010147
													0.0495505	0.0260725			0.0453807	0.0260725			0.0348158	-0.01532			0.03279	-0.01532			0.052915	0.0150721			0.0489069	0.0150721
													0.0540931	0.0237531			0.0488591	0.0237531			0.0140373	-0.00149807			0.0479155	-0.00149807			0.0243659	0.0255255			0.0307292	0.0255255
													0.052133	0.01831			0.0613063	0.01831			0.0140167	-0.0126722			0.0252954	-0.0126722			0.0221462	0.00818616			0.0137508	0.00818616
													0.0553092	0.0242511			0.0533981	0.0242511			0.0318958	0.0120449			0.030446	0.0120449			0.0343994	0.0109954			0.054155	0.0109954
													0.0593231	0.02176			0.0532333	0.02176			0.0462477	-0.00984329			0.0184547	-0.00984329			0.0288683	0.0131789			0.0592172	0.0131789
													0.0521577	0.0220102			0.0512043	0.0220102			0.0514713	0.00455964			0.0498286	0.00455964			0.0333349	0.0270427			0.0170272	0.0270427
													0.0551189	0.0163303			0.0496266	0.0163303			0.0169415	-0.0184707			0.0250034	-0.0184707			0.038456	0.0203062			0.0310717	0.0203062
													0.0443331	0.0204789			0.0602882	0.0204789			0.0241264	-0.00487915			0.0332987	-0.00487915			0.0185768	0.0195858			0.0341071	0.0195858
													0.0492573	0.0203122			0.0530167	0.0203122			0.00445553	-0.0147645			0.0434073	-0.0147645			0.0301514	0.0086537			0.0500115	0.0086537
													0.0516262	0.0186791			0.0578055	0.0186791			0.0433527	-0.0101409			0.0442673	-0.0101409			0.0281228	0.0169257			0.0364304	0.0169257
													0.0591819	0.0272009			0.0456961	0.0272009			0.0613896	-0.00128615			0.0174926	-0.00128615			0.0392535	0.00771567			0.0359803	0.00771567
													0.0475439	0.0118002			0.0434562	0.0118002			0.0284453	0.000206196			0.0183246	0.000206196			0.0376009	0.0244419			0.035685	0.0244419
													0.0476451	0.0242368			0.0556769	0.0242368			0.0392173	-0.0023292			0.00524351	-0.0023292			0.0267765	0.0286008			0.0338479	0.0286008
													0.0462089	0.0219419			0.0614267	0.0219419			0.0116512	0.0062606			0.0331878	0.0062606			0.0225326	0.00924477			0.0513959	0.00924477
													0.0496497	0.0203071			0.03913	0.0203071			0.0348268	-0.00765205			0.0327733	-0.00765205			0.0284193	0.0133361			0.0522074	0.0133361
													0.0596094	0.0206832			0.0515478	0.0206832			0.0126863	-0.0100699			0.0305261	-0.0100699			0.0367699	0.0300827			0.0414487	0.0300827
													0.0432302	0.0190186			0.0425626	0.0190186			0.0148734	0.00118566			0.0294103	0.00118566			0.0329527	0.00977095			0.0400191	0.00977095
													0.0508708	0.0246853			0.0556549	0.0246853			0.0185814	0.0120876			0.0177293	0.0120876			0.044067	0.0137891			0.0206583	0.0137891
													0.0556309	0.0173381			0.0589209	0.0173381			0.03996	-0.0122788			0.0594872	-0.0122788			0.00144656	0.0186009			0.0279843	0.0186009
													0.0533474	0.0167905			0.0571645	0.0167905			0.0296687	-0.0118004			0.0573501	-0.0118004			0.0291412	0.00781376			0.0633909	0.00781376
													0.0478117	0.0176859			0.0586878	0.0176859			0.0236451	-0.0172526			0.0229128	-0.0172526			0.0190979	0.0218585			0.0360794	0.0218585
													0.0459285	0.0169418			0.0531491	0.0169418			0.0292598	-0.0110656			0.0448079	-0.0110656			0.0416327	0.0176098			0.0318274	0.0176098
													0.0526552	0.0190361			0.0419017	0.0190361			0.0276923	0.017479			0.0373404	0.017479			0.0248465	0.0200219			0.0413246	0.0200219
													0.041317	0.0211606			0.0595011	0.0211606			0.0023313	-0.00332697			0.0507721	-0.00332697			0.0398203	0.00349068			0.0268793	0.00349068
													0.0556867	0.019531			0.0452714	0.019531			0.0191257	-0.0188706			0.028981	-0.0188706			0.0236904	0.0140038			0.0221202	0.0140038
													0.051595	0.0187278			0.0596715	0.0187278			0.0604354	0.00444958			0.0468109	0.00444958			0.0327862	0.0146831			0.0403075	0.0146831
													0.05506	0.0258199			0.0582856	0.0258199			0.0293226	-0.0148722			0.0259722	-0.0148722			0.0312205	0.00927748			0.020911	0.00927748
													0.0540102	0.0209463			0.0485392	0.0209463			0.0304963	0.00455496			0.0547169	0.00455496			0.0397	0.0263638			0.0293026	0.0263638
													0.049811	0.0231623			0.04548	0.0231623			0.030491	0.00516252			0.0463447	0.00516252			0.0412079	-0.00146699			0.0341813	-0.00146699
													0.0472904	0.0212505			0.0523202	0.0212505			0.0337711	-0.00886736			0.0208208	-0.00886736			0.0363019	0.0268291			0.0180061	0.0268291
													0.0463879	0.0233729			0.0546058	0.0233729			0.0453915	-0.00119301			0.0118214	-0.00119301			0.0354846	0.0203068			0.0472855	0.0203068
													0.0604998	0.0304688			0.0454264	0.0304688			0.0331123	-0.0018649			0.0539126	-0.0018649			0.0217751	0.0142481			0.0354534	0.0142481
													0.0546964	0.0150287			0.0616776	0.0150287			0.0276126	-0.00738183			0.0409268	-0.00738183			0.0390715	0.0114617			0.0224197	0.0114617
													0.0528239	0.0157584			0.0478263	0.0157584			0.0408279	0.0081433			0.037072	0.0081433			0.0211166	0.0122444			0.0402561	0.0122444
													0.0568407	0.0206837			0.0479446	0.0206837			0.0440603	-0.0195747			0.0454715	-0.0195747			0.0261137	0.0121947			0.00749549	0.0121947
													0.0469835	0.0271056			0.0479308	0.0271056			0.031948	-0.0038158			0.0561248	-0.0038158			0.0173322	0.0301224			0.0632164	0.0301224
													0.058259	0.0289933			0.0475778	0.0289933			0.0329903	-0.0286846			0.014904	-0.0286846			0.0318362	0.0149168			0.0538999	0.0149168
													0.0485615	0.021357			0.0640897	0.021357			0.0440104	-0.00543019			0.0425156	-0.00543019			0.0347837	0.00636889			0.0236336	0.00636889
													0.0568915	0.0154348			0.0536917	0.0154348			0.0178416	-0.0210067			0.045477	-0.0210067			0.0161895	0.0199836			0.0309702	0.0199836
													0.0459007	0.0183296			0.0534924	0.0183296			0.0283416	-0.00579026			0.0347157	-0.00579026			0.0215721	0.0130824			0.0323942	0.0130824
													0.0498466	0.0191217			0.0412329	0.0191217			0.0358821	-0.0154863			0.0267562	-0.0154863			0.0429244	0.0193888			0.023239	0.0193888
													0.0492043	0.0187847			0.055294	0.0187847			0.0413822	0.00323035			0.0599032	0.00323035			0.0277659	0.020836			0.0379847	0.020836
													0.0454135	0.0147884			0.0552637	0.0147884			0.0335954	-0.0134341			0.0702399	-0.0134341			0.0137308	0.0166719			0.0413393	0.0166719
													0.0539152	0.0278805			0.057337	0.0278805			0.0272163	-0.00286602			0.0333207	-0.00286602			0.0456539	0.0282956			0.0510652	0.0282956
													0.0531108	0.0194449			0.0608744	0.0194449			0.016737	-0.00613724			0.0354726	-0.00613724			0.0447442	0.020548			0.0147078	0.020548
													0.0512488	0.022908			0.0569572	0.022908			0.0315503	-0.0116064			0.035898	-0.0116064			0.0328918	0.0224786			0.0351991	0.0224786
													0.049394	0.0215876			0.0545348	0.0215876			0.0417398	0.004886			0.0509668	0.004886			0.0397358	0.0103306			0.0258913	0.0103306
													0.0477057	0.0270982			0.0584555	0.0270982			0.0155578	0.00257626			0.0086032	0.00257626			0.0447917	0.0130866			0.042668	0.0130866
													0.0593344	0.0148397			0.0488846	0.0148397			0.0193196	0.00253514			0.00992178	0.00253514			0.0353736	0.0250739			0.0521452	0.0250739
													0.0533471	0.0120485			0.0388706	0.0120485			0.0343534	-0.0125774			0.0188956	-0.0125774			0.024327	0.0159593			0.0623228	0.0159593
													0.0478092	0.0258129			0.0493342	0.0258129			0.0273057	-0.016929			0.0429144	-0.016929			0.0394761	0.010115			0.027751	0.010115
													0.0534127	0.0150243			0.0437482	0.0150243			0.0433373	-0.00866814			0.0290872	-0.00866814			0.0373849	0.019783			0.0232372	0.019783
													0.0484456	0.02124			0.0536448	0.02124			0.0309495	0.00899253			0.0488104	0.00899253			0.0333329	0.0198874			0.0441063	0.0198874
													0.0537058	0.0241344			0.0546313	0.0241344			0.0387859	-0.0110252			0.0288165	-0.0110252			0.0167801	0.0158635			0.054627	0.0158635
													0.0542385	0.0163078			0.0456716	0.0163078			0.0336818	0.00354044			0.0413183	0.00354044			0.0394607	0.0194984			0.0341678	0.0194984
													0.0505231	0.0217092			0.0517935	0.0217092			0.0290342	-0.0193774			0.0566003	-0.0193774			0.0197222	0.0141738			0.0404766	0.0141738
													0.0485829	0.020247			0.0454848	0.020247			0.0451257	0.0051903			0.0464949	0.0051903			0.0336099	0.0251569			0.048452	0.0251569
													0.0478139	0.0222522			0.0571069	0.0222522			0.0328023	-0.00149246			0.0429956	-0.00149246			0.02426	0.00887235			0.0207316	0.00887235
													0.0461081	0.0301489			0.0577374	0.0301489			0.0178465	-0.022483			0.0314974	-0.022483			0.0210288	0.0329625			0.0462637	0.0329625
													0.0527481	0.0211084			0.0430381	0.0211084			0.027022	-0.0141794			0.0617266	-0.0141794			0.0218986	0.027032			0.0466722	0.027032
													0.052634	0.0291041			0.0519063	0.0291041			0.0455473	-0.00529582			0.0388354	-0.00529582			0.0211565	0.0227819			0.0496061	0.0227819
													0.0547013	0.0129427			0.0497343	0.0129427			0.0210915	0.00590327			0.0531479	0.00590327			0.0185904	0.0172602			0.0389619	0.0172602
													0.058886	0.0155728			0.0508754	0.0155728			0.0330295	-0.0158025			0.0298049	-0.0158025			0.0275521	0.00568042			0.0527117	0.00568042
													0.0450326	0.0211182			0.0464282	0.0211182			0.0162662	-0.00712342			0.041076	-0.00712342			0.0348503	0.0165865			0.038163	0.0165865
													0.0486711	0.0113459			0.038815	0.0113459			0.0184699	-8.53134e-05			0.0187592	-8.53134e-05			0.0325304	0.0176463			0.0365806	0.0176463
													0.0527472	0.0197261			0.0521817	0.0197261			0.016794	0.00761813			0.0496349	0.00761813			0.0387069	0.0111576			0.0255481	0.0111576
													0.0504466	0.0219598			0.057353	0.0219598			0.031538	-0.0123185			0.0128016	-0.0123185			0.022435	0.0303581			0.0323968	0.0303581
													0.0427941	0.0252204			0.0515052	0.0252204			0.0168039	-0.0127993			0.0339958	-0.0127993			0.0274021	0.0194235			0.0376532	0.0194235
													0.0535139	0.0192155			0.0417234	0.0192155			0.0200404	0.00915827			0.0336628	0.00915827			0.0224108	0.0200129			0.0404357	0.0200129
													0.0573215	0.0215505			0.0492449	0.0215505			0.0200698	-0.00652189			0.0425487	-0.00652189			0.051661	0.0267255			0.00945857	0.0267255
													0.0505894	0.0147596			0.0497087	0.0147596			0.00951739	-0.011642			0.0209255	-0.011642			0.00299933	0.0285977			0.0505839	0.0285977
													0.0483621	0.0205826			0.0584527	0.0205826			0.0279378	-0.0135655			0.0476104	-0.0135655			0.0412562	0.020246			0.0434667	0.020246
													0.0522037	0.0208921			0.0522698	0.0208921			0.0307059	-0.00752169			0.0396713	-0.00752169			0.0420164	0.0264739			0.0290991	0.0264739
													0.0524315	0.0247959			0.0434187	0.0247959			0.046678	-0.00595254			0.0541127	-0.00595254			0.0474465	0.0379041			0.0433268	0.0379041
													0.0487491	0.0260109			0.0529766	0.0260109			0.0351446	-0.00105246			0.0354752	-0.00105246			0.0325361	0.0188626			0.0276126	0.0188626
													0.0563675	0.0129166			0.0474773	0.0129166			0.0279753	0.00333194			0.037796	0.00333194			0.0526313	0.00958223			0.00948057	0.00958223
													0.0456403	0.013642			0.054195	0.013642			0.00358755	-0.0129272			0.0174559	-0.0129272			0.0237028	0.0141398			0.046353	0.0141398
													0.0629994	0.015892			0.0433865	0.015892			0.0257157	-0.00917938			0.0367095	-0.00917938			0.0120972	0.0198359			0.0471231	0.0198359
													0.0451013	0.029509			0.0570327	0.029509			0.0277902	-0.00780467			0.0318937	-0.00780467			0.0270793	0.0396917			0.0403381	0.0396917
													0.0484075	0.0191051			0.0482621	0.0191051			0.0373239	-0.0140232			0.0210175	-0.0140232			0.0433095	0.0270066			0.0147851	0.0270066
													0.0498246	0.0236302			0.0510623	0.0236302			0.0414014	-0.0131141			0.0397334	-0.0131141			0.0321426	0.0352683			0.0181944	0.0352683
													0.0616146	0.0218228			0.0523789	0.0218228			0.034805	-0.00690702			0.0322689	-0.00690702			0.0254294	0.0327456			0.050358	0.0327456
													0.0468946	0.0125394			0.0526392	0.0125394			0.0364388	-0.0246111			0.0207988	-0.0246111			0.020734	0.00784834			0.0478538	0.00784834
													0.0512599	0.0158577			0.0521722	0.0158577			0.030798	-0.0121041			0.0434876	-0.0121041			0.030108	0.0237106			0.0353662	0.0237106
													0.0515118	0.0235563			0.0587646	0.0235563			0.0151622	0.00103577			0.0316452	0.00103577			0.0341628	0.023049			0.0314718	0.023049
													0.0532176	0.0313534			0.056852	0.0313534			0.0167923	-0.00301135			0.0442492	-0.00301135			0.0166407	0.0219062			0.0346642	0.0219062
													0.0488045	0.0234991			0.0585526	0.0234991			0.0521223	0.00304091			0.0190492	0.00304091			0.034191	0.00512354			0.0315244	0.00512354
													0.0620149	0.020544			0.0550442	0.020544			0.0197059	-0.00656695			0.0427019	-0.00656695			0.033828	0.0113848			0.0326618	0.0113848
													0.0532717	0.0213642			0.0454442	0.0213642			0.0228013	-0.00923554			0.0308355	-0.00923554			0.0252025	0.0272869			0.0255666	0.0272869
													0.0431857	0.022431			0.0464506	0.022431			0.0375278	-0.00297849			0.0503799	-0.00297849			0.0278318	0.0183429			0.0252014	0.0183429
													0.0541592	0.0153884			0.0511627	0.0153884			0.0401859	-0.00188313			0.0433608	-0.00188313			0.0313385	0.0355971			0.0332238	0.0355971
													0.0606006	0.024997			0.0535192	0.024997			0.028214	-0.0203337			0.03742	-0.0203337			0.0333832	0.0128316			0.0356211	0.0128316
													0.0521614	0.0260077			0.0515312	0.0260077			0.0218102	0.000784501			0.0550884	0.000784501			0.0406671	0.0149614			0.0330842	0.0149614
													0.0537733	0.0250926			0.0559248	0.0250926			0.0112025	0.0050322			0.0404142	0.0050322			0.0396304	0.0143296			0.0307931	0.0143296
													0.0573494	0.0192944			0.0501136	0.0192944			0.0246273	0.0126019			0.0539836	0.0126019			0.0402163	0.0139828			0.0245266	0.0139828
													0.0473808	0.0201029			0.049948	0.0201029			0.0217337	-0.00807843			0.0446024	-0.00807843			0.0366168	0.0164518			0.0246097	0.0164518
													0.0515924	0.0169672			0.0484979	0.0169672			0.0207495	0.00604936			0.0588716	0.00604936			0.0164767	0.019944			0.0416772	0.019944
													0.0513051	0.0304094			0.0561632	0.0304094			0.0455388	-0.00209546			0.0575695	-0.00209546			0.0245569	0.0165695			0.0214181	0.0165695
													0.0583293	0.0255242			0.0442155	0.0255242			0.0360809	-0.0253409			0.0465894	-0.0253409			0.0559127	0.0175686			0.0398781	0.0175686
													0.0468576	0.0250932			0.0453784	0.0250932			0.0413161	0.000215468			0.00619613	0.000215468			0.0441858	0.0233835			0.0339421	0.0233835
													0.059455	0.0212354			0.0532005	0.0212354			0.0213483	6.51398e-05			0.0400596	6.51398e-05			0.0156927	0.0182079			0.0325603	0.0182079
													0.0611322	0.019452			0.0463797	0.019452			0.0408709	0.00472628			0.0317981	0.00472628			0.0645467	0.0125535			0.0374622	0.0125535
													0.0404973	0.0168999			0.0501588	0.0168999			0.0146226	0.00464526			0.072959	0.00464526			0.0210006	0.019583			0.0118176	0.019583
													0.0589475	0.0258875			0.0522814	0.0258875			0.0362737	-0.018744			0.0513787	-0.018744			0.0310257	0.0133595			0.0347826	0.0133595
													0.0529487	0.0200624			0.0505597	0.0200624			0.0215786	0.00262991			0.027085	0.00262991			0.0366216	0.0214899			0.0619095	0.0214899
													0.0522528	0.0166598			0.0514065	0.0166598			0.0306953	0.00577631			0.0455577	0.00577631			0.0433435	0.0229261			0.0467119	0.0229261
													0.0612819	0.0206018			0.056022	0.0206018			0.0175416	-0.017409			0.0419798	-0.017409			0.0501029	0.0236495			0.0259452	0.0236495
													0.0444626	0.021532			0.0481166	0.021532			0.0379974	-0.0238476			0.0423818	-0.0238476			0.032087	0.0349177			0.0407687	0.0349177
													0.0458314	0.0195171			0.0441517	0.0195171			0.0255873	-0.000267076			0.00332972	-0.000267076			0.027018	0.0243264			0.0280112	0.0243264
													0.0456443	0.0175231			0.0553137	0.0175231			0.0205721	0.00242032			0.0551354	0.00242032			0.0288849	0.0140185			0.0156259	0.0140185
													0.0476943	0.0166291			0.050424	0.0166291			0.0239813	0.000249363			0.0318255	0.000249363			0.0230107	0.0334783			0.033173	0.0334783
													0.0605343	0.0148023			0.0612137	0.0148023			0.016928	-0.00821589			0.0401618	-0.00821589			0.00805126	0.0271163			0.0255673	0.0271163
													0.0490497	0.020558			0.0536025	0.020558			0.0268487	-0.0106916			0.0348405	-0.0106916			0.0348742	0.00669141			0.0412514	0.00669141
													0.0537395	0.0186574			0.0494122	0.0186574			0.0218332	-0.00749598			0.0406096	-0.00749598			0.0231402	0.0284824			0.0364892	0.0284824
													0.0422944	0.0178533			0.0498334	0.0178533			0.0359238	-0.0155829			0.0180176	-0.0155829			0.0282032	0.0163374			0.0226746	0.0163374
													0.0498878	0.0157225			0.0493423	0.0157225			0.0502637	-0.00923692			0.0255464	-0.00923692			0.0194626	0.018858			0.046392	0.018858
													0.0515212	0.0222907			0.0335342	0.0222907			0.0151444	-0.0026633			0.0472158	-0.0026633			0.030115	-0.0034678			0.020838	-0.0034678
													0.0545252	0.0267314			0.0412283	0.0267314			0.0435164	-0.0195726			0.0430156	-0.0195726			0.0334806	0.0250672			0.0373836	0.0250672
													0.0571301	0.0245784			0.0417828	0.0245784			0.0185741	-0.016428			0.0133462	-0.016428			0.0201929	0.0207793			0.0476603	0.0207793
													0.0461046	0.0176554			0.0471376	0.0176554			0.0343279	0.0100381			0.0340376	0.0100381			0.0178425	0.02505			0.038769	0.02505
													0.042113	0.0187184			0.0604004	0.0187184			0.0175463	0.00822079			0.0444285	0.00822079			0.0261853	0.0193877			0.0447131	0.0193877
													0.0537906	0.0220721			0.0555648	0.0220721			0.0339003	-0.00845142			0.0359477	-0.00845142			0.0392045	0.0123282			0.0105975	0.0123282
													0.0550799	0.0227754			0.0556847	0.0227754			0.00702099	0.00598687			0.037558	0.00598687			0.0201397	0.0341625			0.00862114	0.0341625
													0.0488721	0.0301033			0.0513768	0.0301033			0.0210862	0.00431912			0.034476	0.00431912			0.0336754	0.00892422			0.0501846	0.00892422
													0.0575654	0.0219804			0.0624607	0.0219804			0.0273919	0.00496177			0.0489503	0.00496177			0.0150958	0.0158061			0.0445985	0.0158061
													0.0469418	0.022806			0.0552884	0.022806			0.0173797	-0.000805418			0.038038	-0.000805418			0.0369669	0.0310473			0.0341827	0.0310473
													0.0581236	0.0210701			0.0562641	0.0210701			0.0269516	-0.0166265			0.0545159	-0.0166265			0.0261638	0.013243			0.019704	0.013243
													0.053758	0.0226836			0.0514647	0.0226836			0.0323539	0.00178755			0.0513183	0.00178755			0.0382487	0.0213059			0.0320469	0.0213059
													0.0578701	0.0233416			0.0521303	0.0233416			0.0365816	-0.0146031			0.0207063	-0.0146031			0.0188901	0.0227612			0.0441993	0.0227612
													0.0505582	0.0199015			0.0526574	0.0199015			0.0277639	0.000626957			0.0185923	0.000626957			0.0411957	0.0125696			0.0270242	0.0125696
													0.0625564	0.0150124			0.0445847	0.0150124			0.0408739	0.0050862			0.0505069	0.0050862			0.0330463	0.0128247			-0.00219544	0.0128247
													0.0600708	0.0173533			0.055422	0.0173533			0.021149	-0.0055921			0.0220386	-0.0055921			0.0304287	0.0309007			0.0346124	0.0309007
													0.0494441	0.010403			0.057469	0.010403			0.0298455	0.017321			0.0540823	0.017321			0.0419854	0.0146298			0.0268869	0.0146298
													0.056005	0.0174188			0.0490309	0.0174188			0.0424077	-0.0173142			0.0241003	-0.0173142			0.0472253	0.0262776			0.042453	0.0262776
													0.0546275	0.0189946			0.0636821	0.0189946			0.0274244	-0.00809559			0.0275075	-0.00809559			0.0188323	0.0297532			0.0194667	0.0297532
													0.0493902	0.0183971			0.0558578	0.0183971			0.0120582	-0.00777896			0.0370001	-0.00777896			0.0251353	0.0144158			0.0301438	0.0144158
													0.0516942	0.0189546			0.0490383	0.0189546			0.0184379	-0.0129813			0.0405146	-0.0129813			0.0325658	0.00303532			0.0531548	0.00303532
													0.0532968	0.0206787			0.053105	0.0206787			0.0363078	0.000232769			0.0510133	0.000232769			0.0197594	0.0319685			0.01831	0.0319685
													0.0460048	0.0218453			0.0506708	0.0218453			0.0235655	0.00467681			0.0460227	0.00467681			0.0210009	0.0372271			0.025342	0.0372271
													0.0593127	0.0191863			0.0554492	0.0191863			0.0192466	0.00955739			0.0242064	0.00955739			0.0347288	0.0240132			0.0364752	0.0240132
													0.057465	0.0205212			0.0559477	0.0205212			0.0181335	0.000137511			0.0468779	0.000137511			0.0231488	0.0252556			0.0308625	0.0252556
													0.0510172	0.0279418			0.0498708	0.0279418			0.0157477	-0.0209601			0.0390039	-0.0209601			0.020529	0.0131992			0.034248	0.0131992
													0.0426888	0.0234359			0.0501336	0.0234359			0.0114108	-0.0131382			0.0526034	-0.0131382			0.0431329	0.0245826			0.0229605	0.0245826
													0.052742	0.0184393			0.0546048	0.0184393			0.0231844	-0.00735173			0.0378838	-0.00735173			0.0179903	0.0143345			0.0205619	0.0143345
													0.0498699	0.0238979			0.0474324	0.0238979			0.0412928	-0.0166006			0.0447427	-0.0166006			0.0220503	0.0226755			0.0295731	0.0226755
													0.0516234	0.0156343			0.0512952	0.0156343			0.0318394	-0.000545492			0.0389513	-0.000545492			0.0288035	0.0124232			0.0577175	0.0124232
													0.053721	0.021246			0.0466794	0.021246			0.0231194	-0.00497333			0.0421628	-0.00497333			0.0367382	0.0271295			0.0364606	0.0271295
													0.0506264	0.0271025			0.0463081	0.0271025			0.0346001	-0.00979135			0.0543768	-0.00979135			0.0174508	0.0256309			0.0276274	0.0256309
													0.0530527	0.0189479			0.0468443	0.0189479			0.0492937	0.000874357			0.0454462	0.000874357			0.0479716	0.000489657			0.0305948	0.000489657
													0.0503823	0.0140754			0.0405852	0.0140754			0.0287039	0.00179281			0.0490981	0.00179281			0.0329384	0.0232706			0.0482121	0.0232706
													0.0511122	0.0139753			0.0591694	0.0139753			0.0597343	-0.024091			0.0407485	-0.024091			0.0370861	0.0147005			0.0536429	0.0147005
													0.0552732	0.0176644			0.0568362	0.0176644			0.0389853	0.0027397			0.0315071	0.0027397			0.0345503	0.0273619			0.0384842	0.0273619
													0.0506019	0.019935			0.0543272	0.019935			0.0324604	0.00041684			0.0485385	0.00041684			0.0116906	0.0168316			0.0122854	0.0168316
													0.0565752	0.0230326			0.0610023	0.0230326			0.0429426	-0.0257336			0.0217009	-0.0257336			0.0394934	0.0236738			0.0245227	0.0236738
													0.0523549	0.0245443			0.0530759	0.0245443			0.0220846	0.00515555			0.0387999	0.00515555			0.0194517	0.0114554			0.0228393	0.0114554
													0.0482004	0.0242331			0.0451308	0.0242331			0.0307614	-0.0104642			0.0240209	-0.0104642			0.0273241	0.024391			0.0305958	0.024391
													0.0558863	0.0106356			0.0497247	0.0106356			0.027795	-0.00183179			0.0233576	-0.00183179			0.0254139	0.0255398			0.0313783	0.0255398
													0.0448204	0.020997			0.0640108	0.020997			0.0375486	-0.021348			0.0349457	-0.021348			0.0251266	0.0135088			0.0440244	0.0135088
													0.0574223	0.0222253			0.0575184	0.0222253			0.0309532	-0.00539877			0.0389164	-0.00539877			0.030202	0.00259573			0.0493445	0.00259573
													0.0558184	0.0206939			0.0487209	0.0206939			0.0495786	0.0020325			0.037891	0.0020325			0.0422648	0.0184154			0.0459708	0.0184154
													0.0553709	0.0167192			0.0529281	0.0167192			0.016775	0.00299465			0.00894764	0.00299465			0.0128518	0.0328786			0.0263177	0.0328786
													0.0602759	0.0187462			0.0606846	0.0187462			0.0297343	-0.0172989			0.0139308	-0.0172989			0.0111956	0.018229			0.0490499	0.018229
													0.0445592	0.0171744			0.0593364	0.0171744			0.0414148	-0.00302477			0.0522999	-0.00302477			0.0306513	0.0104782			0.0500267	0.0104782
													0.0535156	0.0268432			0.0576716	0.0268432			0.0536036	-0.00830205			0.0326976	-0.00830205			0.0313725	0.0263444			0.0398135	0.0263444
													0.050085	0.0220918			0.0518061	0.0220918			0.0231096	0.00141129			0.0323468	0.00141129			0.0251993	0.0332741			0.0495719	0.0332741
													0.0583972	0.00839664			0.0508984	0.00839664			0.0136388	-0.00437338			0.0156259	-0.00437338			0.0337581	0.0278176			0.0412148	0.0278176
													0.0495651	0.022323			0.0635234	0.022323			0.017891	0.0168984			0.0474922	0.0168984			0.0427997	0.00523194			0.0238558	0.00523194
													0.0570023	0.0178925			0.0564451	0.0178925			0.0409684	-0.0201382			0.0476496	-0.0201382			0.0277139	0.0311815			0.0381469	0.0311815
													0.0452467	0.0161519			0.0507927	0.0161519			-0.00572097	-0.00887733			0.0531507	-0.00887733			0.018784	0.0169558			0.0161895	0.0169558
													0.044768	0.0168578			0.0550267	0.0168578			0.0311316	-0.00214702			0.0228531	-0.00214702			0.042212	0.0118937			0.0420965	0.0118937
													0.0441566	0.0207202			0.0516931	0.0207202			0.0472776	-0.0139873			0.0376532	-0.0139873			0.0350822	0.0146289			0.0280985	0.0146289
													0.0497393	0.0203272			0.0510346	0.0203272			0.0302343	-0.0205238			0.0254597	-0.0205238			0.040959	0.0134728			0.0467847	0.0134728
													0.0607442	0.0300385			0.0540594	0.0300385			0.0299935	-0.0168825			0.0298914	-0.0168825			0.0165274	0.0167961			0.0267468	0.0167961
													0.0511903	0.0213987			0.060686	0.0213987			0.023379	-0.00485544			0.0457269	-0.00485544			0.012548	0.0192494			0.031462	0.0192494
													0.0459065	0.0187987			0.0423908	0.0187987			0.025415	-0.000371505			0.0334603	-0.000371505			0.0301695	0.029255			0.0252287	0.029255
													0.0505696	0.0277561			0.0456417	0.0277561			0.0530236	-0.0224475			0.0196021	-0.0224475			0.035363	0.0404566			0.0331652	0.0404566
													0.0459342	0.0223999			0.0436555	0.0223999			0.0233855	0.00918747			0.0231149	0.00918747			0.0225069	0.0251892			0.0419941	0.0251892
													0.0478416	0.0205181			0.0545053	0.0205181			0.0199762	0.00976157			0.0561501	0.00976157			0.0147449	0.0168025			0.0332098	0.0168025
													0.0581658	0.0182696			0.0558329	0.0182696			0.0312463	-0.00315914			0.0295073	-0.00315914			0.0391648	0.0221322			0.0364232	0.0221322
													0.049814	0.0165209			0.0451735	0.0165209			0.0268435	-0.00365412			0.0248988	-0.00365412			0.0418693	0.0354119			0.0282845	0.0354119
													0.0523474	0.0215134			0.0681102	0.0215134			0.0255765	-0.00594267			0.0374088	-0.00594267			0.0198553	0.0280274			0.0277448	0.0280274
													0.0536835	0.0174275			0.0495859	0.0174275			0.0415413	0.00712544			0.0554053	0.00712544			0.0377406	0.0270117			0.0300014	0.0270117
													0.0514452	0.0279765			0.044714	0.0279765			0.0275006	-0.0066672			0.043751	-0.0066672			0.0159641	0.0207594			0.050108	0.0207594
													0.0449846	0.027667			0.0502581	0.027667			0.0417973	0.0027			0.0328486	0.0027			0.0320854	0.0268549			0.0219262	0.0268549
													0.0522374	0.0233172			0.048441	0.0233172			0.0308604	-0.0235321			0.0455813	-0.0235321			0.023552	0.0235067			0.0170451	0.0235067
													0.051816	0.0203562			0.0467661	0.0203562			0.018415	-0.0103305			0.022783	-0.0103305			0.0418341	0.00813522			0.0604056	0.00813522
													0.0463203	0.0149808			0.0531014	0.0149808			0.0230626	-0.0166367			0.0368866	-0.0166367			0.029947	0.0156009			0.0380952	0.0156009
													0.0463341	0.0243214			0.0434701	0.0243214			0.041531	-0.010378			0.0555547	-0.010378			0.0128786	0.0238548			0.0544763	0.0238548
													0.046891	0.0117761			0.0578272	0.0117761			0.0222822	0.0104511			0.036669	0.0104511			0.0115942	0.0255514			0.0379168	0.0255514
													0.058104	0.0222603			0.0614932	0.0222603			0.0285126	-0.0144239			0.0403668	-0.0144239			0.0354824	0.0149767			0.0321048	0.0149767
													0.0573113	0.00848671			0.0396851	0.00848671			0.0491387	0.000327678			0.0368519	0.000327678			0.0302931	0.00336826			0.0302078	0.00336826
													0.0479819	0.0175232			0.0422345	0.0175232			0.0269222	-0.00516345			0.0221095	-0.00516345			0.0363707	0.000427954			0.0422223	0.000427954
													0.0554495	0.0177045			0.0566724	0.0177045			0.0251482	-0.00351845			0.0457151	-0.00351845			0.027935	0.0342521			0.0246745	0.0342521
													0.0540236	0.0198235			0.0424591	0.0198235			0.0175352	-0.0138284			0.029489	-0.0138284			0.0184477	0.0290753			0.0219349	0.0290753
													0.0563147	0.0216267			0.0470372	0.0216267			0.0170785	-0.0105379			0.0400427	-0.0105379			0.0168507	0.0173463			0.0340026	0.0173463
													0.0542672	0.0228813			0.0435507	0.0228813			0.0273291	-0.00649056			0.0325323	-0.00649056			0.0138586	0.0227668			0.0128037	0.0227668
													0.0486466	0.0265239			0.0486438	0.0265239			0.0210976	-0.00806889			0.0226116	-0.00806889			0.042918	0.00703626			0.0634479	0.00703626
													0.046114	0.0172703			0.0550686	0.0172703			0.0136342	-0.00631738			0.042115	-0.00631738			0.0363111	0.0213402			0.0386858	0.0213402
													0.0490321	0.0195255			0.0437264	0.0195255			0.0283035	-0.0154791			0.0457462	-0.0154791			0.0409969	0.00910043			0.0420118	0.00910043
													0.0520991	0.0202419			0.0468058	0.0202419			0.0332589	-0.0161075			0.0242421	-0.0161075			0.0271015	0.0235884			0.0447111	0.0235884
													0.0588746	0.0158558			0.0422559	0.0158558			0.0159207	-0.00988361			0.044548	-0.00988361			0.0311809	0.0320078			0.0209644	0.0320078
													0.0579297	0.0234911			0.0424361	0.0234911			0.0239451	0.00143002			0.0109461	0.00143002			0.0312886	0.0193605			0.0243962	0.0193605
													0.060895	0.013923			0.0442626	0.013923			0.0260037	0.00166678			0.005856	0.00166678			0.0295759	0.0094501			0.0309101	0.0094501
													0.0542834	0.0201078			0.0458589	0.0201078			0.0364619	-0.00787128			0.0328351	-0.00787128			0.0349255	0.017175			0.0367542	0.017175
													0.0577552	0.0253344			0.0550038	0.0253344			0.0454548	0.00161803			0.0465067	0.00161803			0.0432294	0.0211082			0.0321795	0.0211082
													0.0513407	0.0220305			0.0487122	0.0220305			0.0344569	-0.0275192			0.0365718	-0.0275192			0.0285253	0.0188732			0.0366135	0.0188732
													0.0528718	0.0190088			0.0449202	0.0190088			0.0532312	-0.00431921			0.0360544	-0.00431921			0.0337187	0.0209647			0.0190272	0.0209647
													0.0477025	0.0232827			0.0478423	0.0232827			0.0390412	-0.0287596			0.0367281	-0.0287596			0.0344154	0.00628774			0.0368691	0.00628774
													0.0441342	0.0175028			0.0623865	0.0175028			0.0280346	0.0090564			0.0178116	0.0090564			0.0388628	0.0178542			0.0293865	0.0178542
													0.0468911	0.0265168			0.0529325	0.0265168			0.0426715	-0.0055805			0.0335629	-0.0055805			0.0512625	0.0073517			0.0435104	0.0073517
													0.0557549	0.0189627			0.0566231	0.0189627			0.0183033	-0.00815711			0.0564871	-0.00815711			0.0304693	0.0223687			0.0420167	0.0223687
													0.0481259	0.0127341			0.0612052	0.0127341			0.0453208	-0.00707266			0.0286894	-0.00707266			0.021928	0.0276006			0.0359154	0.0276006
													0.0531629	0.0181799			0.0551331	0.0181799			0.020297	-0.00366406			0.0552786	-0.00366406			0.0234508	0.0213349			0.034572	0.0213349
													0.0531616	0.021736			0.0604389	0.021736			0.0278111	-0.0111824			0.0336619	-0.0111824			0.0346739	0.0192757			0.024511	0.0192757
													0.0534164	0.01644			0.0624368	0.01644			0.0396556	-0.0122682			0.0380763	-0.0122682			0.026138	0.0114419			0.034114	0.0114419
													0.0562112	0.0235657			0.0462857	0.0235657			0.0150703	0.00458603			0.0426567	0.00458603			0.0301132	0.0271486			0.030165	0.0271486
													0.0465945	0.023354			0.0557325	0.023354			0.0134874	-0.00617677			0.0275738	-0.00617677			0.022143	0.0191176			0.0435616	0.0191176
													0.0519757	0.0229073			0.0520059	0.0229073			0.0316429	-0.0113529			0.0494016	-0.0113529			0.0259401	0.0105373			0.0432688	0.0105373
													0.0408241	0.0268178			0.0550178	0.0268178			0.0372595	-0.00526855			0.0436484	-0.00526855			0.0280107	0.0309676			0.0440658	0.0309676
													0.0578336	0.0241448			0.0467674	0.0241448			0.0229527	0.00502571			0.0443126	0.00502571			0.0284229	0.0263181			0.0160948	0.0263181
													0.0546646	0.0236355			0.0530808	0.0236355			0.0160503	-0.0153655			0.051097	-0.0153655			0.0118857	0.0244284			0.0480354	0.0244284
													0.0439247	0.0161577			0.0543266	0.0161577			0.0294	0.00164784			0.0574002	0.00164784			0.0524983	0.0268637			0.0391714	0.0268637
													0.0507414	0.0220152			0.0542794	0.0220152			0.0227219	0.00485377			0.0321614	0.00485377			0.0368536	0.0293104			0.0462421	0.0293104
													0.0468488	0.0165369			0.0406005	0.0165369			0.0706193	-0.0238287			0.0280977	-0.0238287			0.0511594	0.0241657			0.0428377	0.0241657
													0.058972	0.02857			0.0656534	0.02857			0.053718	-0.0157682			0.0354014	-0.0157682			0.037243	0.0222854			0.033112	0.0222854
													0.0507254	0.018353			0.0476658	0.018353			0.0128986	0.000987635			0.027335	0.000987635			0.0254622	0.0186379			0.0407237	0.0186379
													0.0599784	0.0217696			0.0376234	0.0217696			0.0254955	0.0115463			0.0435024	0.0115463			0.0379839	0.0226909			0.037077	0.0226909
													0.0494603	0.0248102			0.0469102	0.0248102			0.00815076	-0.0196083			0.0416183	-0.0196083			0.0216876	0.0328011			0.0566835	0.0328011
													0.0541547	0.0188809			0.0543402	0.0188809			0.0495918	-0.000393093			0.0489792	-0.000393093			0.03538	0.0210449			0.0294348	0.0210449
													0.0505844	0.0167185			0.060696	0.0167185			0.0366164	0.00226465			0.0159114	0.00226465			0.0263762	0.0117719			0.0303359	0.0117719
													0.0470134	0.0199964			0.0517576	0.0199964			0.0117037	-0.00482269			0.0350597	-0.00482269			0.0248733	0.0251427			0.0402769	0.0251427
													0.0499212	0.0204702			0.0614287	0.0204702			0.0378489	-0.0101851			0.0343639	-0.0101851			0.0170938	0.0145334			0.0358781	0.0145334
													0.060832	0.0270887			0.0569419	0.0270887			0.0312484	0.010138			0.0368791	0.010138			0.0300163	0.0284397			0.0615109	0.0284397
													0.0525113	0.0136898			0.0585963	0.0136898			0.0444351	-0.0184127			0.00994561	-0.0184127			0.0277549	0.0280707			0.0182297	0.0280707
													0.0488972	0.0214163			0.0456889	0.0214163			0.0324942	-0.0125854			0.0269834	-0.0125854			0.0218803	0.0212738			0.0382556	0.0212738
													0.060373	0.0175457			0.0507648	0.0175457			0.0447251	-0.0230508			0.0101469	-0.0230508			0.032021	0.0144631			0.0580056	0.0144631
													0.0607641	0.0232824			0.0599897	0.0232824			0.0265902	-0.0272045			0.0457979	-0.0272045			0.0250965	0.0190558			0.0327706	0.0190558
													0.0631537	0.0133408			0.0399094	0.0133408			0.0268405	-0.00648796			0.0476104	-0.00648796			0.017152	0.0290033			0.0138267	0.0290033
													0.0504889	0.020157			0.0473101	0.020157			0.036172	0.00212224			0.0542687	0.00212224			0.0229752	0.0308169			0.0278881	0.0308169
													0.0502073	0.0239404			0.059824	0.0239404			0.0382535	-0.0220114			0.0223064	-0.0220114			0.0349774	0.0259715			0.0301094	0.0259715
													0.0530614	0.0163292			0.0634556	0.0163292			0.0461998	-0.0215092			0.0250847	-0.0215092			0.0224709	0.00503648			0.0334626	0.00503648
													0.0517861	0.0243185			0.044396	0.0243185			0.0354999	-0.00128736			0.0520753	-0.00128736			0.0266969	0.00997018			0.0625433	0.00997018
													0.0459854	0.0203522			0.045304	0.0203522			0.033439	-0.00572002			0.041638	-0.00572002			0.0260677	0.010305			0.0361905	0.010305
													0.0550194	0.0248874			0.0503545	0.0248874			0.0339313	-0.0130407			0.0318358	-0.0130407			0.0198322	0.0326717			0.0225335	0.0326717
													0.0548016	0.0278191			0.0507373	0.0278191			0.0366126	-0.0207699			0.0374419	-0.0207699			0.0104872	0.0137168			0.0298951	0.0137168
													0.0495248	0.0260995			0.053632	0.0260995			0.00950829	-0.00871053			0.0187182	-0.00871053			0.0440601	0.0046223			0.0419376	0.0046223
													0.0559223	0.0205119			0.0437151	0.0205119			0.0260913	-0.0108558			0.0396741	-0.0108558			0.0274137	0.0162067			0.036424	0.0162067
													0.0520671	0.0158739			0.0443783	0.0158739			0.0420896	-0.0215908			0.0421623	-0.0215908			0.0341637	0.023411			0.0386055	0.023411
													0.0448172	0.010913			0.0476449	0.010913			0.0266382	-0.0143597			0.057383	-0.0143597			0.0227911	0.0247655			0.0533858	0.0247655
													0.0542873	0.0197213			0.0468918	0.0197213			0.0382795	-0.00516891			0.0493935	-0.00516891			0.0290217	0.0148518			0.0442425	0.0148518
													0.0487437	0.0145354			0.0446109	0.0145354			0.0136474	0.00262511			0.0272558	0.00262511			0.0262339	0.0311505			0.0443148	0.0311505
													0.0541418	0.0177702			0.0558768	0.0177702			0.0224038	0.00328749			0.0540978	0.00328749			0.0276493	0.0139329			0.0455839	0.0139329
													0.0543241	0.0208035			0.0612966	0.0208035			0.0341123	-0.00486493			0.0243042	-0.00486493			0.0365591	0.0179623			0.0253658	0.0179623
													0.0563323	0.0179578			0.0468808	0.0179578			0.0179073	-0.0111827			0.0256805	-0.0111827			0.0274815	0.0356662			0.0256342	0.0356662
													0.0501985	0.0140908			0.0589226	0.0140908			0.0216081	-0.0130931			0.0325568	-0.0130931			0.0322301	0.0279901			0.0544642	0.0279901
													0.0510283	0.0241747			0.051556	0.0241747			0.0309915	-0.00863287			0.0419283	-0.00863287			0.0109297	0.0207526			0.0331171	0.0207526
													0.0580526	0.0245006			0.0581584	0.0245006			0.0320214	-0.0102582			0.0316756	-0.0102582			0.0449503	0.00691901			0.0328298	0.00691901
													0.0508743	0.0239394			0.0425615	0.0239394			0.0330136	-0.0123728			0.0438093	-0.0123728			0.0395387	0.00842698			0.0497365	0.00842698
													0.0551462	0.0202459			0.0595895	0.0202459			0.0234327	0.00107989			0.0568838	0.00107989			0.0352092	0.026219			0.00923399	0.026219
													0.0535881	0.0162665			0.0374488	0.0162665			0.0167214	-0.00518962			0.0313657	-0.00518962			0.0358486	0.0103655			0.0219557	0.0103655
													0.0544372	0.025895			0.0495943	0.025895			0.0432882	-0.0106306			0.0294039	-0.0106306			0.0319738	0.0230097			0.0205107	0.0230097
													0.0508387	0.0223369			0.05582	0.0223369			0.0198033	0.00970632			0.0465682	0.00970632			0.0257518	0.0236784			0.0248303	0.0236784
													0.0468263	0.0218138			0.0530973	0.0218138			0.0195732	0.0079628			0.00565962	0.0079628			0.0260738	0.0146671			0.00968569	0.0146671
													0.0510899	0.022251			0.0587884	0.022251			0.0256177	-0.00521894			0.0492232	-0.00521894			0.0163676	0.0337188			0.01965	0.0337188
													0.0492273	0.0174478			0.0520257	0.0174478			0.00740744	-0.00482571			0.066537	-0.00482571			0.0315794	0.0193446			0.0326878	0.0193446
													0.0540222	0.011534			0.0423842	0.011534			0.0315899	0.00369413			0.0537921	0.00369413			0.0270224	0.0161013			0.00621398	0.0161013
													0.0570406	0.0224907			0.0607283	0.0224907			0.0338451	-0.00509087			0.0408085	-0.00509087			0.0273612	0.00978947			0.00408792	0.00978947
													0.0551021	0.0246727			0.0613309	0.0246727			0.0375581	-0.00598954			0.025045	-0.00598954			0.018309	0.0214323			0.0154221	0.0214323
													0.0486971	0.018215			0.0541487	0.018215			0.0399967	-0.00978744			0.0401341	-0.00978744			0.049004	0.0288223			0.0207178	0.0288223
													0.0509771	0.0219241			0.0659774	0.0219241			0.0475202	-0.00250528			0.0367327	-0.00250528			0.0411796	0.017741			0.0279924	0.017741
													0.0465644	0.0196002			0.0428548	0.0196002			0.0407821	-0.00654083			0.049476	-0.00654083			0.0175934	0.0105074			0.0357404	0.0105074
													0.0434671	0.0218854			0.0490312	0.0218854			0.0295956	-0.0104193			0.0277647	-0.0104193			0.0363933	0.0206525			0.0460021	0.0206525
													0.0614836	0.0173866			0.046044	0.0173866			0.0294463	-0.00219739			0.0497376	-0.00219739			0.0305512	0.0154753			0.0427544	0.0154753
													0.054414	0.0232239			0.0466522	0.0232239			0.0423791	-0.00125432			0.0390068	-0.00125432			0.0181097	0.0239335			0.03098	0.0239335
													0.0428804	0.0191102			0.0419894	0.0191102			0.00723628	-0.0131245			0.0452255	-0.0131245			0.0375857	0.0167195			0.0415167	0.0167195
													0.0546252	0.0170271			0.0475492	0.0170271			0.0119104	-0.00048479			0.0203483	-0.00048479			0.0310059	0.0278439			0.0315601	0.0278439
													0.0531304	0.0200848			0.0529987	0.0200848			0.0290687	-0.0085491			0.0240342	-0.0085491			0.0203573	0.0068369			0.0248827	0.0068369
													0.052139	0.020996			0.0502015	0.020996			0.0141169	-0.0107525			0.0297139	-0.0107525			0.0227129	0.0133044			0.0360335	0.0133044
													0.0542575	0.017551			0.0535115	0.017551			0.0318308	-0.00966727			0.0327054	-0.00966727			0.0223155	0.0277905			0.0251979	0.0277905
													0.0489728	0.0190119			0.0471098	0.0190119			0.0263385	-0.0230533			0.0129251	-0.0230533			0.0226328	0.0154067			0.0217334	0.0154067
													0.0530591	0.0247461			0.0503399	0.0247461			0.0298373	0.00558736			0.0197808	0.00558736			0.0335561	0.00704552			0.0332003	0.00704552
													0.0509399	0.0178713			0.0568352	0.0178713			0.0236835	0.0125924			0.0382904	0.0125924			0.0259582	0.0221038			0.0427993	0.0221038
													0.0594865	0.0142544			0.0477484	0.0142544			0.0297031	-0.00451689			0.0106916	-0.00451689			0.039841	0.028069			0.0289392	0.028069
													0.0602724	0.0221916			0.0558648	0.0221916			0.0215771	-0.00881946			0.0199526	-0.00881946			0.0305464	0.00448482			0.0405137	0.00448482
													0.0506106	0.0200282			0.0588337	0.0200282			0.0288974	0.00252466			0.0308089	0.00252466			0.0235622	0.0235001			0.0460769	0.0235001
													0.0562602	0.0167784			0.0597033	0.0167784			0.0281782	-0.00408827			0.0396903	-0.00408827			0.0329446	0.0158967			0.0512501	0.0158967
													0.0576495	0.018535			0.0498833	0.018535			0.015274	-0.00703792			0.0475912	-0.00703792			0.0406382	0.00941056			0.0287302	0.00941056
													0.0550748	0.0168863			0.053492	0.0168863			0.0283948	-0.0156221			0.0434723	-0.0156221			0.0302319	0.0286191			0.0472066	0.0286191
													0.048608	0.0219695			0.0542135	0.0219695			0.0198182	-0.0172964			0.0722855	-0.0172964			0.0463633	0.0307372			0.0589151	0.0307372
													0.0598852	0.022739			0.0569636	0.022739			0.0217408	-0.00399088			0.0291465	-0.00399088			0.0486117	0.00991735			0.0322465	0.00991735
													0.047915	0.0276689			0.0510446	0.0276689			0.0318123	-0.0149059			0.0466845	-0.0149059			0.0218634	0.0466405			0.00459425	0.0466405
													0.0587803	0.0197659			0.0549028	0.0197659			0.0205292	-0.0069586			0.0218528	-0.0069586			0.0262227	0.0088285			0.029968	0.0088285
													0.0557154	0.0146274			0.0455821	0.0146274			0.0366662	-0.0121978			0.037569	-0.0121978			0.0338139	0.0174588			0.0569495	0.0174588
													0.0544133	0.0211478			0.0535695	0.0211478			0.032672	-0.0112939			0.0376957	-0.0112939			0.0302386	0.0206219			0.0418503	0.0206219
													0.0519079	0.0182539			0.0622247	0.0182539			0.0211884	0.00711536			0.056323	0.00711536			0.0229934	0.0118837			0.0315581	0.0118837
													0.0486747	0.0275756			0.0513882	0.0275756			0.0251795	-0.017348			0.0393457	-0.017348			0.0271618	0.0111031			0.0354349	0.0111031
													0.061274	0.0138966			0.0518756	0.0138966			0.0132894	0.0025174			0.0221864	0.0025174			0.0430327	0.0324295			0.0217504	0.0324295
													0.049927	0.0209685			0.0530941	0.0209685			0.0288116	-0.0076698			0.0221248	-0.0076698			0.0199689	0.0286691			0.0379149	0.0286691
													0.0484375	0.0184115			0.0520538	0.0184115			0.0361474	0.0122463			0.0245687	0.0122463			0.0291332	0.0181112			0.0340683	0.0181112
													0.0564048	0.0195901			0.0540475	0.0195901			0.0483799	-0.00851716			0.0482388	-0.00851716			0.0320671	0.00554473			0.0555703	0.00554473
													0.0546029	0.020645			0.0543724	0.020645			0.0282482	0.00838513			0.0155509	0.00838513			0.0364015	0.0106051			0.0238013	0.0106051
													0.0512263	0.0208366			0.0545027	0.0208366			0.0326951	-0.0141406			0.0642757	-0.0141406			0.0207739	0.0231583			0.0279087	0.0231583
													0.0559867	0.0154953			0.0505878	0.0154953			0.0352017	-0.0251313			0.0372198	-0.0251313			0.0183499	0.0186341			0.0253236	0.0186341
													0.0528674	0.0231873			0.0605013	0.0231873			0.0288967	0.000500495			0.037746	0.000500495			0.0344411	0.0242002			0.0450249	0.0242002
													0.0517276	0.0181189			0.0589869	0.0181189			0.0419454	-0.0133308			0.0352429	-0.0133308			0.0298908	0.012707			0.0223333	0.012707
													0.0520943	0.0229797			0.0591318	0.0229797			0.0235002	-0.0109581			0.0625841	-0.0109581			0.0199991	0.0252395			0.0590739	0.0252395
													0.057229	0.00984715			0.0458318	0.00984715			0.0320458	0.00128283			0.0428637	0.00128283			0.0356023	0.00510042			0.0468056	0.00510042
													0.059283	0.0185194			0.0489442	0.0185194			0.0298217	0.00233511			0.0537302	0.00233511			0.0329591	0.00202869			0.0135196	0.00202869
													0.0545984	0.02784			0.0449509	0.02784			0.0184982	0.00135803			0.0412627	0.00135803			0.046863	0.0165565			0.0411738	0.0165565
													0.0421141	0.0218113			0.0482927	0.0218113			0.0354394	-0.00581471			0.0400359	-0.00581471			0.0475989	0.0245763			0.0275986	0.0245763
													0.0416036	0.0255804			0.0441709	0.0255804			0.0168954	-0.00320633			0.038268	-0.00320633			0.0277971	0.0076884			0.0537129	0.0076884
													0.0605207	0.0169626			0.0501284	0.0169626			0.024467	-0.0110075			0.0283147	-0.0110075			0.0287909	0.0167032			0.0610652	0.0167032
													0.0501568	0.0197684			0.0630036	0.0197684			0.046077	0.0036414			0.0516511	0.0036414			0.045495	0.0196809			0.0171315	0.0196809
													0.048986	0.0195874			0.0504684	0.0195874			0.0227642	-0.011513			0.0326271	-0.011513			0.0357193	0.00112671			0.0345992	0.00112671
													0.0516182	0.0255269			0.055648	0.0255269			0.0103047	0.00510856			0.0418015	0.00510856			0.0454592	0.02623			0.0397914	0.02623
													0.0465645	0.0247582			0.0611266	0.0247582			0.0349659	-0.0127043			0.0482936	-0.0127043			0.026549	0.0282128			0.0483125	0.0282128
													0.0565236	0.0191727			0.0534143	0.0191727			0.0423619	0.00226943			0.0270129	0.00226943			0.0255556	0.020745			0.0155752	0.020745
													0.0528984	0.0239132			0.0442412	0.0239132			0.0182973	-0.00798299			0.044365	-0.00798299			0.0311805	0.0285302			0.0229981	0.0285302
													0.0520983	0.0161916			0.0409135	0.0161916			0.0392378	-0.00438367			0.0327066	-0.00438367			0.0345522	0.00908977			0.0141599	0.00908977
													0.0467979	0.0183098			0.0525745	0.0183098			0.0377853	0.00863258			0.0364043	0.00863258			0.029296	0.0139337			0.035701	0.0139337
													0.0554302	0.0193753			0.0628415	0.0193753			0.0229359	0.00089044			0.0337409	0.00089044			0.041927	0.0340742			0.0237483	0.0340742
													0.0574832	0.0170568			0.055842	0.0170568			0.0496032	-0.00805398			0.0165221	-0.00805398			0.0186438	0.0202763			0.0258956	0.0202763
													0.0541468	0.0195739			0.0475539	0.0195739			0.0384732	-0.00219141			0.0485116	-0.00219141			0.0242492	0.0187855			0.0230659	0.0187855
													0.0526288	0.0165213			0.0361328	0.0165213			0.0138526	-0.00747717			0.0272411	-0.00747717			0.0388702	0.0389359			0.0454966	0.0389359
													0.0532804	0.0279177			0.053282	0.0279177			0.0323343	-0.00766121			0.0445125	-0.00766121			0.0324953	0.00885135			0.0305223	0.00885135
													0.0560693	0.0150677			0.0560433	0.0150677			0.0493974	0.00155216			0.0198164	0.00155216			0.0471425	0.0154708			0.0331852	0.0154708
													0.0676379	0.0179929			0.0466618	0.0179929			0.0306409	-0.00658005			0.0491041	-0.00658005			0.0345652	0.00723535			0.0211712	0.00723535
													0.0473681	0.0145396			0.0514085	0.0145396			0.0312037	0.00520368			0.0474885	0.00520368			0.0109863	0.0268971			0.0345919	0.0268971
													0.0553882	0.0232713			0.0504923	0.0232713			0.0233521	-0.000175912			0.0282432	-0.000175912			0.0224807	0.0232652			0.0204952	0.0232652
													0.0552765	0.0196518			0.0469898	0.0196518			0.0353988	-0.011596			0.0293568	-0.011596			0.032336	0.0322332			0.0386131	0.0322332
													0.0515293	0.020394			0.0550887	0.020394			0.0397535	-0.00856939			0.0400019	-0.00856939			0.0448337	0.0238045			0.0264675	0.0238045
[truncated: 6 more rows]
[truncated: 7 more columns]
